# Supplementary material for: 4-Hy­droxy-3-[(4-hy­droxy-2-oxo-2H-3-chromen­yl)(3-thien­yl)meth­yl]-2H-chromen-2-one
Source: Acta Crystallogr Sect E Struct Rep Online. 2011 Apr 7;67(Pt 5):o1037–8. doi: 10.1107/S1600536811011676 (PMC3089123; doi:10.1107/S1600536811011676)
Supplement: Supplementary file 1 [file e-67-o1037-sup1.cif]

##############################################################################
#                                                                            #
# This CIF contains the data in a paper accepted for publication in          #
# Acta Crystallographica Section E. It conforms to the requirements of       #
# Notes for Authors for Acta Crystallographica Section E, and has been       #
# peer reviewed under the auspices of the IUCr Commission on Journals.       #
#                                                                            #
# Full details of the Crystallographic Information File format               #
# are given in the paper "The Crystallographic Information File (CIF):       #
# a New Standard Archive File for Crystallography" by S. R. Hall, F. H.      #
# Allen and I. D. Brown [Acta Cryst. (1991), A47, 655-685].                  #
#                                                                            #
# The current version of the core CIF dictionary is obtainable from          #
# ftp://ftp.iucr.org/pub/cif_core.dic.                                       #
#                                                                            #
# Software is freely available for graphical display of the structure(s)     #
# in this CIF. For information consult the CIF software page                 #
# http://www.iucr.org/resources/cif/software.                                #
#                                                                            #
# This file may be used for bona fide research purposes within the           #
# scientific community so long as proper attribution is given to the journal # 
# article from which it was obtained.                                        #
#                                                                            #
##############################################################################
data_global
_audit_creation_method     'form.cif (version 2.0)'
_journal_data_validation_number     ?
_journal_date_recd_electronic     2011-03-16
_journal_date_accepted     2011-03-29
_journal_name_full     'Acta Crystallographica, Section E'
_journal_year     2011
_journal_volume     67
_journal_issue      5
_journal_page_first     o1037
_journal_page_last     o1038
_journal_paper_category     QO
_journal_coeditor_code     RZ2575
_publ_contact_author_name     'Prof. Fun, Hoong-Kun'
_publ_contact_author_address
;
      X-ray Crystallography Unit
      School of Physics
      Universiti Sains Malaysia
      11800 USM, Penang
      MALAYSIA
;
_publ_contact_author_email     'hkfun@usm.my'
_publ_contact_author_fax     '604 6579150'
_publ_contact_author_phone     '604 6533652'
_publ_section_title
;\
4-Hydroxy-3-[(4-hydroxy-2-oxo-2<i>H</i>-3-chromenyl)(3-thienyl)methyl]-\
2<i>H</i>-chromen-2-one
;
loop_
    _publ_author_name
    _publ_author_footnote
    _publ_author_address
    'Mohammad Asad' ?
;     School of Chemical Sciences
      Universiti Sains Malaysia
      11800 USM, Penang
      Malaysia
;
    'Chuan-Wei Oo'
;
Additional correspondence author, e-mail: oocw@usm.my.
;
;     School of Chemical Sciences
      Universiti Sains Malaysia
      11800 USM, Penang
      Malaysia
;
    'Hasnah Osman' ?
;     School of Chemical Sciences
      Universiti Sains Malaysia
      11800 USM, Penang
      Malaysia
;
    'Mohd Mustaqim Rosli' ?
;
      X-ray Crystallography Unit
      School of Physics
      Universiti Sains Malaysia
      11800 USM, Penang
      Malaysia
;
    'Hoong-Kun Fun'
;
      Thomson Reuters ResearcherID: A-3561-2009.
;
;     X-ray Crystallography Unit
      School of Physics
      Universiti Sains Malaysia
      11800 USM, Penang
      Malaysia
;
data_I
_audit_creation_method     SHELXL-97
_chemical_name_systematic
;
4-Hydroxy-3-[(4-hydroxy-2-oxo-2<i>H</i>-3-chromenyl)(3-thienyl)methyl]-
2<i>H</i>-chromen-2-one
;
_chemical_name_common
;
;
_chemical_formula_moiety     'C23 H14 O6 S'
_chemical_formula_sum     'C23 H14 O6 S'
_chemical_formula_iupac     'C23 H14 O6 S'
_chemical_formula_weight     418.40
_chemical_melting_point     ?
_symmetry_cell_setting     monoclinic
_symmetry_space_group_name_H-M     'P 21/c'
_symmetry_space_group_name_Hall     '-P 2ybc'
loop_
    _symmetry_equiv_pos_as_xyz
    'x, y, z'
    '-x, y+1/2, -z+1/2'
    '-x, -y, -z'
    'x, -y-1/2, z-1/2'
_cell_length_a     7.8225(2)
_cell_length_b     8.9426(2)
_cell_length_c     27.1317(6)
_cell_angle_alpha     90.00
_cell_angle_beta     100.6790(10)
_cell_angle_gamma     90.00
_cell_volume     1865.09(8)
_cell_formula_units_Z     4
_cell_measurement_reflns_used     5379
_cell_measurement_theta_min     2.40
_cell_measurement_theta_max     26.02
_cell_measurement_temperature     297(2)
_exptl_crystal_description     plate
_exptl_crystal_colour     colourless
_exptl_crystal_size_max     0.49
_exptl_crystal_size_mid     0.44
_exptl_crystal_size_min     0.16
_exptl_crystal_density_diffrn     1.490
_exptl_crystal_density_meas     ?
_exptl_crystal_density_method     'not measured'
_exptl_crystal_F_000     864
_exptl_absorpt_coefficient_mu     0.215
_exptl_absorpt_correction_type     multi-scan
_exptl_absorpt_process_details     '(SADABS; Bruker, 2009)'
_exptl_absorpt_correction_T_min     0.9024
_exptl_absorpt_correction_T_max     0.9659
_exptl_special_details     ?
_diffrn_ambient_temperature     297(2)
_diffrn_radiation_type     MoK\a
_diffrn_radiation_wavelength     0.71073
_diffrn_radiation_source     'fine-focus sealed tube'
_diffrn_radiation_monochromator     graphite
_diffrn_measurement_device_type
;
Bruker SMART APEXII CCD area-detector diffractometer
;
_diffrn_measurement_method     '\f and \w scans'
_diffrn_detector_area_resol_mean     ?
_diffrn_reflns_number     20839
_diffrn_reflns_av_R_equivalents     0.0307
_diffrn_reflns_av_sigmaI/netI     0.0319
_diffrn_reflns_theta_min     1.53
_diffrn_reflns_theta_max     30.00
_diffrn_reflns_theta_full     30.00
_diffrn_measured_fraction_theta_max     0.995
_diffrn_measured_fraction_theta_full     0.995
_diffrn_reflns_limit_h_min     -11
_diffrn_reflns_limit_h_max     9
_diffrn_reflns_limit_k_min     -12
_diffrn_reflns_limit_k_max     12
_diffrn_reflns_limit_l_min     -36
_diffrn_reflns_limit_l_max     38
_diffrn_standards_number     0
_diffrn_standards_interval_count     .
_diffrn_standards_interval_time     .
_diffrn_standards_decay_%     ?
_refine_special_details
;
 Refinement of F^2^ against ALL reflections.  The weighted R-factor wR and
 goodness of fit S are based on F^2^, conventional R-factors R are based
 on F, with F set to zero for negative F^2^. The threshold expression of
 F^2^ > 2sigma(F^2^) is used only for calculating R-factors(gt) etc. and is
 not relevant to the choice of reflections for refinement.  R-factors based
 on F^2^ are statistically about twice as large as those based on F, and R-
 factors based on ALL data will be even larger.
;
_reflns_number_total     5420
_reflns_number_gt     3497
_reflns_threshold_expression     I>2\s(I)
_refine_ls_structure_factor_coef     Fsqd
_refine_ls_matrix_type     full
_refine_ls_R_factor_all     0.0781
_refine_ls_R_factor_gt     0.0439
_refine_ls_wR_factor_gt     0.0912
_refine_ls_wR_factor_ref     0.1060
_refine_ls_goodness_of_fit_ref     1.019
_refine_ls_restrained_S_all     1.012
_refine_ls_number_reflns     5420
_refine_ls_number_parameters     524
_refine_ls_number_restraints     252
_refine_ls_hydrogen_treatment     constr
_refine_ls_weighting_scheme     calc
_refine_ls_weighting_details
         'calc w=1/[\s^2^(Fo^2^)+(0.0409P)^2^+0.2504P] where P=(Fo^2^+2Fc^2^)/3'
_atom_sites_solution_hydrogens     geom
_atom_sites_solution_primary     direct
_atom_sites_solution_secondary     difmap
_refine_ls_shift/su_max     0.001
_refine_ls_shift/su_mean     0.000
_refine_diff_density_max     0.172
_refine_diff_density_min     -0.210
_refine_ls_extinction_method     none
_refine_ls_extinction_coef     ?
loop_
    _atom_type_symbol
    _atom_type_description
    _atom_type_scat_dispersion_real
    _atom_type_scat_dispersion_imag
    _atom_type_scat_source
    'C' 'C' 0.0033 0.0016
                         'International Tables Vol C Tables 4.2.6.8 and 6.1.1.4'
    'H' 'H' 0.0000 0.0000
                         'International Tables Vol C Tables 4.2.6.8 and 6.1.1.4'
    'O' 'O' 0.0106 0.0060
                         'International Tables Vol C Tables 4.2.6.8 and 6.1.1.4'
    'S' 'S' 0.1246 0.1234
                         'International Tables Vol C Tables 4.2.6.8 and 6.1.1.4'
_computing_data_collection     'APEX2 (Bruker, 2009)'
_computing_cell_refinement     'SAINT (Bruker, 2009)'
_computing_data_reduction     'SAINT (Bruker, 2009)'
_computing_structure_solution     'SHELXTL (Sheldrick, 2008)'
_computing_structure_refinement     'SHELXTL (Sheldrick, 2008)'
_computing_molecular_graphics     'SHELXTL (Sheldrick, 2008)'
_computing_publication_material
                             'SHELXTL (Sheldrick, 2008) and PLATON (Spek, 2009)'
loop_
    _atom_site_type_symbol
    _atom_site_label
    _atom_site_fract_x
    _atom_site_fract_y
    _atom_site_fract_z
    _atom_site_U_iso_or_equiv
    _atom_site_adp_type
    _atom_site_calc_flag
    _atom_site_refinement_flags
    _atom_site_occupancy
    _atom_site_symmetry_multiplicity
    _atom_site_disorder_assembly
    _atom_site_disorder_group
    S S1 1.45953(7) -0.16107(8) 0.88120(2) 0.06222(18) Uani d PDU 0.8733(12) 1 A
                                                                               1
    O O1 0.84520(16) 0.13801(13) 0.97160(4) 0.0513(3) Uani d PDU 0.8733(12) 1 A
                                                                               1
    O O2 0.76016(19) 0.09511(15) 0.72666(5) 0.0575(3) Uani d PDU 0.8733(12) 1 A
                                                                               1
    O O3 0.9259(3) 0.42341(16) 0.85963(6) 0.0587(5) Uani d PDU 0.8733(12) 1 A 1
    H H3B 0.9165 0.3803 0.8326 0.088 Uiso calc PR 0.8733(12) 1 A 1
    O O4 0.89510(17) 0.28109(14) 0.77045(4) 0.0553(3) Uani d PDU 0.8733(12) 1 A
                                                                               1
    O O5 0.91759(18) -0.05801(15) 0.93159(5) 0.0536(3) Uani d PDU 0.8733(12) 1 A
                                                                               1
    O O6 0.8790(3) -0.19519(16) 0.84525(7) 0.0568(5) Uani d PDU 0.8733(12) 1 A 1
    H H6B 0.8911 -0.1515 0.8722 0.085 Uiso calc PR 0.8733(12) 1 A 1
    C C1 0.9078(6) 0.0795(4) 0.93266(16) 0.0437(6) Uani d PDU 0.8733(12) 1 A 1
    C C2 0.8154(3) 0.2889(2) 0.97464(11) 0.0454(5) Uani d PDU 0.8733(12) 1 A 1
    C C3 0.7596(4) 0.3388(4) 1.01761(10) 0.0595(7) Uani d PDU 0.8733(12) 1 A 1
    H H3A 0.7469 0.2730 1.0432 0.071 Uiso calc PR 0.8733(12) 1 A 1
    C C4 0.7237(4) 0.4894(4) 1.02097(11) 0.0656(7) Uani d PDU 0.8733(12) 1 A 1
    H H4A 0.6850 0.5251 1.0492 0.079 Uiso calc PR 0.8733(12) 1 A 1
    C C5 0.7441(4) 0.5881(3) 0.98318(13) 0.0642(7) Uani d PDU 0.8733(12) 1 A 1
    H H5A 0.7203 0.6892 0.9864 0.077 Uiso calc PR 0.8733(12) 1 A 1
    C C6 0.7992(6) 0.5377(3) 0.94110(12) 0.0554(6) Uani d PDU 0.8733(12) 1 A 1
    H H6A 0.8108 0.6040 0.9155 0.066 Uiso calc PR 0.8733(12) 1 A 1
    C C7 0.8381(4) 0.3853(3) 0.93660(9) 0.0428(5) Uani d PDU 0.8733(12) 1 A 1
    C C8 0.9078(2) 0.32467(17) 0.89533(6) 0.0420(4) Uani d PDU 0.8733(12) 1 A 1
    C C9 0.9528(4) 0.1773(2) 0.89474(9) 0.0378(4) Uani d PDU 0.8733(12) 1 A 1
    C C10 1.0443(4) 0.1109(4) 0.85510(13) 0.0396(8) Uani d PDU 0.8733(12) 1 A 1
    H H10A 1.0938 0.1980 0.8409 0.048 Uiso calc PR 0.8733(12) 1 A 1
    C C11 0.9188(6) 0.0448(3) 0.81078(11) 0.0407(6) Uani d PDU 0.8733(12) 1 A 1
    C C12 0.8608(3) 0.1469(3) 0.76989(8) 0.0461(5) Uani d PDU 0.8733(12) 1 A 1
    C C13 0.7010(9) -0.0501(5) 0.72286(15) 0.0534(7) Uani d PDU 0.8733(12) 1 A 1
    C C14 0.5957(4) -0.0905(4) 0.67758(12) 0.0706(8) Uani d PDU 0.8733(12) 1 A 1
    H H14A 0.5711 -0.0229 0.6512 0.085 Uiso calc PR 0.8733(12) 1 A 1
    C C15 0.5291(6) -0.2335(5) 0.67314(16) 0.0771(12) Uani d PDU 0.8733(12) 1 A
                                                                               1
    H H15A 0.4580 -0.2631 0.6434 0.093 Uiso calc PR 0.8733(12) 1 A 1
    C C16 0.5671(5) -0.3337(4) 0.71256(16) 0.0723(9) Uani d PDU 0.8733(12) 1 A 1
    H H16A 0.5216 -0.4300 0.7088 0.087 Uiso calc PR 0.8733(12) 1 A 1
    C C17 0.6707(3) -0.2930(3) 0.75702(11) 0.0623(6) Uani d PDU 0.8733(12) 1 A 1
    H H17A 0.6953 -0.3614 0.7832 0.075 Uiso calc PR 0.8733(12) 1 A 1
    C C18 0.7395(4) -0.1476(3) 0.76278(10) 0.0497(6) Uani d PDU 0.8733(12) 1 A 1
    C C19 0.8497(3) -0.0960(2) 0.80817(8) 0.0447(4) Uani d PDU 0.8733(12) 1 A 1
    C C20 1.2020(10) 0.0152(9) 0.8759(4) 0.0407(7) Uani d PDU 0.8733(12) 1 A 1
    C C21 1.2656(6) -0.0971(7) 0.8509(3) 0.0486(12) Uani d PDU 0.8733(12) 1 A 1
    H H21A 1.2083 -0.1347 0.8203 0.058 Uiso calc PR 0.8733(12) 1 A 1
    C C22 1.4673(6) -0.0292(5) 0.93173(17) 0.0635(9) Uani d PDU 0.8733(12) 1 A 1
    H H22A 1.5562 -0.0180 0.9594 0.076 Uiso calc PR 0.8733(12) 1 A 1
    C C23 1.3173(5) 0.0507(4) 0.92124(15) 0.0470(9) Uani d PDU 0.8733(12) 1 A 1
    H H23A 1.2913 0.1249 0.9427 0.056 Uiso calc PR 0.8733(12) 1 A 1
    S S1X 1.4837(13) -0.0494(11) 0.9255(3) 0.06222(18) Uani d PDU 0.1267(12) 1 A
                                                                               2
    O O1X 0.7724(12) -0.2372(9) 0.8067(3) 0.062(2) Uani d PDU 0.1267(12) 1 A 2
    O O2X 0.8652(14) 0.4728(9) 0.8836(4) 0.062(2) Uani d PDU 0.1267(12) 1 A 2
    O O3X 0.8690(18) 0.1683(14) 0.7452(5) 0.072(4) Uani d PDU 0.1267(12) 1 A 2
    H H3XB 0.8894 0.2340 0.7666 0.107 Uiso calc PR 0.1267(12) 1 A 2
    O O4X 0.9408(13) 0.3872(9) 0.8135(3) 0.063(2) Uani d PDU 0.1267(12) 1 A 2
    O O5X 0.9168(13) -0.1677(9) 0.8805(4) 0.057(2) Uani d PDU 0.1267(12) 1 A 2
    O O6X 0.921(3) 0.041(2) 0.9416(9) 0.060(5) Uani d PDU 0.1267(12) 1 A 2
    H H6XB 0.9180 -0.0187 0.9186 0.089 Uiso calc PR 0.1267(12) 1 A 2
    C C1X 0.867(2) -0.1342(16) 0.8351(5) 0.044(3) Uani d PDU 0.1267(12) 1 A 2
    C C2X 0.708(2) -0.205(2) 0.7575(5) 0.041(3) Uani d PDU 0.1267(12) 1 A 2
    C C3X 0.612(4) -0.319(2) 0.7318(8) 0.067(5) Uani d PDU 0.1267(12) 1 A 2
    H H3XA 0.5931 -0.4090 0.7469 0.081 Uiso calc PR 0.1267(12) 1 A 2
    C C4X 0.547(4) -0.289(2) 0.6821(8) 0.063(6) Uani d PDU 0.1267(12) 1 A 2
    H H4XA 0.4900 -0.3648 0.6620 0.075 Uiso calc PR 0.1267(12) 1 A 2
    C C5X 0.564(3) -0.150(2) 0.6611(7) 0.062(4) Uani d PDU 0.1267(12) 1 A 2
    H H5XA 0.5047 -0.1309 0.6287 0.074 Uiso calc PR 0.1267(12) 1 A 2
    C C6X 0.662(2) -0.041(2) 0.6862(7) 0.057(4) Uani d PDU 0.1267(12) 1 A 2
    H H6XA 0.6848 0.0477 0.6706 0.068 Uiso calc PR 0.1267(12) 1 A 2
    C C7X 0.730(6) -0.067(3) 0.7375(9) 0.053(5) Uani d PDU 0.1267(12) 1 A 2
    C C8X 0.8470(16) 0.0409(14) 0.7668(4) 0.051(3) Uani d PDU 0.1267(12) 1 A 2
    C C9X 0.903(4) 0.007(2) 0.8152(6) 0.044(4) Uani d PDU 0.1267(12) 1 A 2
    C C10X 1.036(3) 0.109(2) 0.8465(9) 0.035(3) Uani d PDU 0.1267(12) 1 A 2
    H H10B 1.0791 0.1734 0.8222 0.042 Uiso calc PR 0.1267(12) 1 A 2
    C C11X 0.964(3) 0.2153(14) 0.8809(6) 0.044(3) Uani d PDU 0.1267(12) 1 A 2
    C C12X 0.924(2) 0.3609(12) 0.8574(5) 0.047(3) Uani d PDU 0.1267(12) 1 A 2
    C C13X 0.829(3) 0.4443(15) 0.9315(6) 0.038(3) Uani d PDU 0.1267(12) 1 A 2
    C C14X 0.774(4) 0.565(2) 0.9559(8) 0.053(5) Uani d PDU 0.1267(12) 1 A 2
    H H14B 0.7633 0.6592 0.9412 0.064 Uiso calc PR 0.1267(12) 1 A 2
    C C15X 0.737(3) 0.5410(17) 1.0020(8) 0.054(6) Uani d PDU 0.1267(12) 1 A 2
    H H15B 0.7079 0.6225 1.0200 0.065 Uiso calc PR 0.1267(12) 1 A 2
    C C16X 0.741(3) 0.4021(18) 1.0232(7) 0.062(6) Uani d PDU 0.1267(12) 1 A 2
    H H16B 0.7078 0.3873 1.0540 0.074 Uiso calc PR 0.1267(12) 1 A 2
    C C17X 0.796(3) 0.2868(17) 0.9977(6) 0.047(4) Uani d PDU 0.1267(12) 1 A 2
    H H17B 0.8025 0.1920 1.0120 0.057 Uiso calc PR 0.1267(12) 1 A 2
    C C18X 0.8430(18) 0.3042(14) 0.9506(6) 0.037(3) Uani d PDU 0.1267(12) 1 A 2
    C C19X 0.9143(15) 0.1805(13) 0.9233(5) 0.042(2) Uani d PDU 0.1267(12) 1 A 2
    C C20X 1.196(7) 0.025(7) 0.873(3) 0.0407(7) Uani d PDU 0.1267(12) 1 A 2
    C C21X 1.319(3) 0.076(3) 0.9116(10) 0.037(4) Uani d PDU 0.1267(12) 1 A 2
    H H21B 1.3146 0.1672 0.9278 0.044 Uiso calc PR 0.1267(12) 1 A 2
    C C22X 1.411(2) -0.149(2) 0.8693(7) 0.0635(9) Uani d PDU 0.1267(12) 1 A 2
    H H22B 1.4762 -0.2128 0.8532 0.076 Uiso calc PR 0.1267(12) 1 A 2
    C C23X 1.242(4) -0.114(5) 0.8543(18) 0.047(6) Uani d PDU 0.1267(12) 1 A 2
    H H23B 1.1634 -0.1750 0.8336 0.057 Uiso calc PR 0.1267(12) 1 A 2
loop_
    _atom_site_aniso_label
    _atom_site_aniso_U_11
    _atom_site_aniso_U_22
    _atom_site_aniso_U_33
    _atom_site_aniso_U_12
    _atom_site_aniso_U_13
    _atom_site_aniso_U_23
    S1 0.0455(3) 0.0719(3) 0.0698(4) 0.0188(3) 0.0120(2) 0.0105(3)
    O1 0.0552(8) 0.0543(7) 0.0469(7) -0.0024(6) 0.0156(6) 0.0068(5)
    O2 0.0571(8) 0.0671(8) 0.0436(7) 0.0022(7) -0.0034(6) -0.0004(6)
    O3 0.0849(12) 0.0401(8) 0.0535(9) 0.0056(10) 0.0192(8) 0.0106(8)
    O4 0.0653(9) 0.0515(7) 0.0476(7) -0.0016(6) 0.0069(6) 0.0115(6)
    O5 0.0626(9) 0.0421(6) 0.0557(8) -0.0001(7) 0.0100(6) 0.0122(6)
    O6 0.0620(10) 0.0443(9) 0.0625(11) -0.0074(9) 0.0068(8) 0.0063(8)
    C1 0.0369(11) 0.0434(16) 0.0490(15) -0.0004(13) 0.0036(10) 0.0047(12)
    C2 0.0351(13) 0.0552(11) 0.0458(19) -0.0018(9) 0.0069(14) -0.0021(12)
    C3 0.0526(15) 0.074(2) 0.0549(15) -0.0058(18) 0.0174(11) -0.0067(15)
    C4 0.0537(14) 0.081(2) 0.0664(17) -0.0012(18) 0.0211(13) -0.0181(16)
    C5 0.0624(17) 0.0629(16) 0.066(2) 0.0120(15) 0.0087(16) -0.0126(14)
    C6 0.0563(16) 0.0508(15) 0.058(2) 0.0082(13) 0.0068(16) -0.0037(13)
    C7 0.0374(10) 0.0428(15) 0.0464(12) 0.0009(16) 0.0029(9) 0.0018(11)
    C8 0.0404(9) 0.0421(8) 0.0422(9) 0.0003(7) 0.0044(7) 0.0050(7)
    C9 0.0321(10) 0.0401(11) 0.0405(13) -0.0009(10) 0.0048(9) 0.0053(9)
    C10 0.0350(14) 0.0411(13) 0.0414(15) -0.0036(9) 0.0034(10) 0.0042(11)
    C11 0.0325(14) 0.0473(12) 0.0423(12) -0.0031(10) 0.0067(11) 0.0021(9)
    C12 0.0412(10) 0.0550(13) 0.0421(12) 0.0008(9) 0.0077(10) 0.0008(10)
    C13 0.041(2) 0.0665(15) 0.051(2) 0.0010(14) 0.0069(18) -0.0136(14)
    C14 0.051(2) 0.093(3) 0.0623(18) 0.0062(17) -0.0046(14) -0.0223(15)
    C15 0.0396(16) 0.106(3) 0.083(2) -0.004(2) 0.0024(15) -0.046(2)
    C16 0.046(2) 0.0877(18) 0.088(3) -0.0199(13) 0.023(2) -0.0410(19)
    C17 0.0452(15) 0.0625(14) 0.0822(18) -0.0150(11) 0.0201(12) -0.0222(13)
    C18 0.0351(14) 0.0551(16) 0.0600(14) -0.0031(12) 0.0118(10) -0.0122(12)
    C19 0.0356(10) 0.0474(10) 0.0515(11) 0.0002(8) 0.0091(9) 0.0009(9)
    C20 0.0356(10) 0.0425(15) 0.0438(15) -0.0002(7) 0.0070(7) 0.0053(14)
    C21 0.0420(16) 0.0546(18) 0.0502(16) 0.0024(13) 0.0109(14) 0.0014(16)
    C22 0.0570(19) 0.069(2) 0.0671(18) -0.0021(13) 0.0172(12) -0.0084(12)
    C23 0.0445(13) 0.0495(16) 0.0445(17) -0.0007(11) 0.0016(12) 0.0047(14)
    S1X 0.0455(3) 0.0719(3) 0.0698(4) 0.0188(3) 0.0120(2) 0.0105(3)
    O1X 0.063(6) 0.060(5) 0.062(5) -0.018(4) 0.008(4) -0.010(4)
    O2X 0.076(7) 0.044(5) 0.070(6) 0.015(4) 0.025(5) 0.003(4)
    O3X 0.067(8) 0.079(7) 0.066(8) 0.017(6) 0.002(7) 0.027(7)
    O4X 0.073(6) 0.048(5) 0.069(5) -0.004(4) 0.018(5) 0.011(4)
    O5X 0.064(6) 0.045(5) 0.057(5) -0.001(4) -0.003(5) 0.008(4)
    O6X 0.064(10) 0.049(8) 0.074(11) 0.003(8) 0.033(9) 0.009(6)
    C1X 0.040(7) 0.045(8) 0.047(7) -0.001(8) 0.006(7) -0.011(6)
    C2X 0.025(8) 0.054(10) 0.046(6) -0.005(8) 0.010(5) -0.010(7)
    C3X 0.057(17) 0.083(11) 0.060(11) -0.026(8) 0.005(10) -0.026(9)
    C4X 0.072(15) 0.081(12) 0.045(8) -0.007(12) 0.036(9) -0.034(8)
    C5X 0.030(9) 0.076(14) 0.074(11) -0.004(8) -0.003(8) -0.022(8)
    C6X 0.042(10) 0.075(10) 0.048(8) 0.001(7) -0.007(7) -0.018(7)
    C7X 0.047(16) 0.063(10) 0.047(11) 0.001(12) 0.002(12) -0.021(7)
    C8X 0.045(7) 0.054(7) 0.054(6) -0.006(5) 0.007(5) -0.005(5)
    C9X 0.037(8) 0.068(11) 0.031(6) -0.014(10) 0.014(5) 0.004(5)
    C10X 0.042(9) 0.032(7) 0.034(7) 0.011(5) 0.012(5) 0.022(5)
    C11X 0.043(7) 0.035(6) 0.055(9) -0.008(6) 0.010(7) 0.009(4)
    C12X 0.046(7) 0.031(6) 0.062(7) 0.000(7) 0.004(6) -0.006(5)
    C13X 0.039(7) 0.019(6) 0.060(7) 0.005(8) 0.016(6) 0.005(6)
    C14X 0.082(18) 0.038(7) 0.040(11) 0.002(8) 0.011(9) -0.010(7)
    C15X 0.063(10) 0.035(7) 0.080(15) -0.005(8) 0.051(13) 0.004(7)
    C16X 0.099(15) 0.023(8) 0.073(10) -0.001(10) 0.045(9) -0.002(7)
    C17X 0.052(9) 0.046(7) 0.047(12) 0.006(6) 0.018(10) -0.005(7)
    C18X 0.031(6) 0.038(6) 0.045(8) -0.003(6) 0.011(6) 0.007(5)
    C19X 0.037(6) 0.040(6) 0.048(7) 0.002(5) 0.003(5) 0.000(5)
    C20X 0.0356(10) 0.0425(15) 0.0438(15) -0.0002(7) 0.0070(7) 0.0053(14)
    C21X 0.037(7) 0.035(6) 0.041(9) -0.003(5) 0.011(5) 0.024(5)
    C22X 0.0570(19) 0.069(2) 0.0671(18) -0.0021(13) 0.0172(12) -0.0084(12)
    C23X 0.039(8) 0.047(9) 0.058(11) 0.004(8) 0.015(9) 0.009(7)
_geom_special_details
;
 All esds (except the esd in the dihedral angle between two l.s. planes)
 are estimated using the full covariance matrix.  The cell esds are taken
 into account individually in the estimation of esds in distances, angles
 and torsion angles; correlations between esds in cell parameters are only
 used when they are defined by crystal symmetry.  An approximate (isotropic)
 treatment of cell esds is used for estimating esds involving l.s. planes.
;
loop_
    _geom_bond_atom_site_label_1
    _geom_bond_atom_site_label_2
    _geom_bond_site_symmetry_2
    _geom_bond_distance
    _geom_bond_publ_flag
    S1 C21 . 1.686(4) ?
    S1 C22 . 1.801(3) ?
    O1 C1 . 1.350(5) ?
    O1 C2 . 1.374(2) ?
    O2 C12 . 1.367(3) ?
    O2 C13 . 1.376(3) ?
    O3 C8 . 1.337(2) ?
    O3 H3B . 0.8200 ?
    O4 C12 . 1.230(3) ?
    O5 C1 . 1.232(3) ?
    O6 C19 . 1.329(2) ?
    O6 H6B . 0.8200 ?
    C1 C9 . 1.443(4) ?
    C2 C7 . 1.381(3) ?
    C2 C3 . 1.392(3) ?
    C3 C4 . 1.382(4) ?
    C3 H3A . 0.9300 ?
    C4 C5 . 1.385(4) ?
    C4 H4A . 0.9300 ?
    C5 C6 . 1.369(3) ?
    C5 H5A . 0.9300 ?
    C6 C7 . 1.407(3) ?
    C6 H6A . 0.9300 ?
    C7 C8 . 1.439(3) ?
    C8 C9 . 1.365(2) ?
    C9 C10 . 1.519(4) ?
    C10 C20 . 1.521(3) ?
    C10 C11 . 1.524(3) ?
    C10 H10A . 0.9800 ?
    C11 C19 . 1.368(3) ?
    C11 C12 . 1.443(3) ?
    C13 C18 . 1.380(4) ?
    C13 C14 . 1.394(4) ?
    C14 C15 . 1.378(5) ?
    C14 H14A . 0.9300 ?
    C15 C16 . 1.385(5) ?
    C15 H15A . 0.9300 ?
    C16 C17 . 1.372(4) ?
    C16 H16A . 0.9300 ?
    C17 C18 . 1.405(3) ?
    C17 H17A . 0.9300 ?
    C18 C19 . 1.442(3) ?
    C20 C21 . 1.356(6) ?
    C20 C23 . 1.420(5) ?
    C21 H21A . 0.9300 ?
    C22 C23 . 1.358(5) ?
    C22 H22A . 0.9300 ?
    C23 H23A . 0.9300 ?
    S1X C21X . 1.696(18) ?
    S1X C22X . 1.767(15) ?
    O1X C1X . 1.335(14) ?
    O1X C2X . 1.369(13) ?
    O2X C12X . 1.359(12) ?
    O2X C13X . 1.403(14) ?
    O3X C8X . 1.306(13) ?
    O3X H3XB . 0.8200 ?
    O4X C12X . 1.243(14) ?
    O5X C1X . 1.256(14) ?
    O6X C19X . 1.337(13) ?
    O6X H6XB . 0.8200 ?
    C1X C9X . 1.422(15) ?
    C2X C7X . 1.368(16) ?
    C2X C3X . 1.375(15) ?
    C3X C4X . 1.378(17) ?
    C3X H3XA . 0.9300 ?
    C4X C5X . 1.385(18) ?
    C4X H4XA . 0.9300 ?
    C5X C6X . 1.348(15) ?
    C5X H5XA . 0.9300 ?
    C6X C7X . 1.416(15) ?
    C6X H6XA . 0.9300 ?
    C7X C8X . 1.459(15) ?
    C8X C9X . 1.341(15) ?
    C9X C10X . 1.522(17) ?
    C10X C11X . 1.511(17) ?
    C10X C20X . 1.520(17) ?
    C10X H10B . 0.9800 ?
    C11X C19X . 1.320(13) ?
    C11X C12X . 1.457(14) ?
    C13X C18X . 1.352(12) ?
    C13X C14X . 1.374(14) ?
    C14X C15X . 1.352(16) ?
    C14X H14B . 0.9300 ?
    C15X C16X . 1.367(15) ?
    C15X H15B . 0.9300 ?
    C16X C17X . 1.355(14) ?
    C16X H16B . 0.9300 ?
    C17X C18X . 1.400(14) ?
    C17X H17B . 0.9300 ?
    C18X C19X . 1.496(13) ?
    C20X C21X . 1.36(2) ?
    C20X C23X . 1.42(2) ?
    C21X H21B . 0.9300 ?
    C22X C23X . 1.34(2) ?
    C22X H22B . 0.9300 ?
    C23X H23B . 0.9300 ?
loop_
    _geom_angle_atom_site_label_1
    _geom_angle_atom_site_label_2
    _geom_angle_atom_site_label_3
    _geom_angle_site_symmetry_1
    _geom_angle_site_symmetry_3
    _geom_angle
    _geom_angle_publ_flag
    C21 S1 C22 . . 92.8(2) ?
    C1 O1 C2 . . 121.19(19) ?
    C12 O2 C13 . . 121.07(19) ?
    C8 O3 H3B . . 109.5 ?
    C19 O6 H6B . . 109.5 ?
    O5 C1 O1 . . 116.0(3) ?
    O5 C1 C9 . . 124.3(4) ?
    O1 C1 C9 . . 119.6(3) ?
    O1 C2 C7 . . 121.4(3) ?
    O1 C2 C3 . . 116.6(3) ?
    C7 C2 C3 . . 122.0(2) ?
    C4 C3 C2 . . 117.8(3) ?
    C4 C3 H3A . . 121.1 ?
    C2 C3 H3A . . 121.1 ?
    C3 C4 C5 . . 121.3(3) ?
    C3 C4 H4A . . 119.4 ?
    C5 C4 H4A . . 119.4 ?
    C6 C5 C4 . . 120.3(3) ?
    C6 C5 H5A . . 119.8 ?
    C4 C5 H5A . . 119.8 ?
    C5 C6 C7 . . 119.9(3) ?
    C5 C6 H6A . . 120.1 ?
    C7 C6 H6A . . 120.1 ?
    C2 C7 C6 . . 118.7(2) ?
    C2 C7 C8 . . 117.8(2) ?
    C6 C7 C8 . . 123.5(2) ?
    O3 C8 C9 . . 124.53(17) ?
    O3 C8 C7 . . 114.90(17) ?
    C9 C8 C7 . . 120.56(18) ?
    C8 C9 C1 . . 118.7(3) ?
    C8 C9 C10 . . 122.8(2) ?
    C1 C9 C10 . . 118.5(3) ?
    C9 C10 C20 . . 114.5(5) ?
    C9 C10 C11 . . 113.0(3) ?
    C20 C10 C11 . . 115.7(3) ?
    C9 C10 H10A . . 103.9 ?
    C20 C10 H10A . . 103.9 ?
    C11 C10 H10A . . 103.9 ?
    C19 C11 C12 . . 118.5(2) ?
    C19 C11 C10 . . 126.1(3) ?
    C12 C11 C10 . . 115.2(2) ?
    O4 C12 O2 . . 115.5(2) ?
    O4 C12 C11 . . 124.8(2) ?
    O2 C12 C11 . . 119.7(2) ?
    O2 C13 C18 . . 121.1(3) ?
    O2 C13 C14 . . 116.5(3) ?
    C18 C13 C14 . . 122.4(3) ?
    C15 C14 C13 . . 118.0(3) ?
    C15 C14 H14A . . 121.0 ?
    C13 C14 H14A . . 121.0 ?
    C14 C15 C16 . . 120.6(3) ?
    C14 C15 H15A . . 119.7 ?
    C16 C15 H15A . . 119.7 ?
    C17 C16 C15 . . 121.0(3) ?
    C17 C16 H16A . . 119.5 ?
    C15 C16 H16A . . 119.5 ?
    C16 C17 C18 . . 119.7(3) ?
    C16 C17 H17A . . 120.2 ?
    C18 C17 H17A . . 120.2 ?
    C13 C18 C17 . . 118.3(3) ?
    C13 C18 C19 . . 118.5(3) ?
    C17 C18 C19 . . 123.2(3) ?
    O6 C19 C11 . . 124.4(2) ?
    O6 C19 C18 . . 115.2(2) ?
    C11 C19 C18 . . 120.5(2) ?
    C21 C20 C23 . . 111.5(3) ?
    C21 C20 C10 . . 125.4(5) ?
    C23 C20 C10 . . 122.4(3) ?
    C20 C21 S1 . . 112.8(3) ?
    C20 C21 H21A . . 123.6 ?
    S1 C21 H21A . . 123.6 ?
    C23 C22 S1 . . 106.2(3) ?
    C23 C22 H22A . . 126.9 ?
    S1 C22 H22A . . 126.9 ?
    C22 C23 C20 . . 116.7(4) ?
    C22 C23 H23A . . 121.7 ?
    C20 C23 H23A . . 121.7 ?
    C21X S1X C22X . . 91.7(11) ?
    C1X O1X C2X . . 118.8(11) ?
    C12X O2X C13X . . 119.8(9) ?
    C8X O3X H3XB . . 109.5 ?
    C19X O6X H6XB . . 109.5 ?
    O5X C1X O1X . . 116.0(13) ?
    O5X C1X C9X . . 122.6(11) ?
    O1X C1X C9X . . 121.4(13) ?
    C7X C2X O1X . . 121.7(15) ?
    C7X C2X C3X . . 124.3(13) ?
    O1X C2X C3X . . 113.9(15) ?
    C2X C3X C4X . . 114.9(16) ?
    C2X C3X H3XA . . 122.5 ?
    C4X C3X H3XA . . 122.5 ?
    C3X C4X C5X . . 122.0(18) ?
    C3X C4X H4XA . . 119.0 ?
    C5X C4X H4XA . . 119.0 ?
    C6X C5X C4X . . 122.1(18) ?
    C6X C5X H5XA . . 119.0 ?
    C4X C5X H5XA . . 119.0 ?
    C5X C6X C7X . . 116.9(16) ?
    C5X C6X H6XA . . 121.6 ?
    C7X C6X H6XA . . 121.6 ?
    C2X C7X C6X . . 119.2(14) ?
    C2X C7X C8X . . 119.6(15) ?
    C6X C7X C8X . . 120.5(16) ?
    O3X C8X C9X . . 126.1(13) ?
    O3X C8X C7X . . 117.1(12) ?
    C9X C8X C7X . . 116.2(12) ?
    C8X C9X C1X . . 121.5(14) ?
    C8X C9X C10X . . 118.5(14) ?
    C1X C9X C10X . . 118.8(15) ?
    C11X C10X C20X . . 112(2) ?
    C11X C10X C9X . . 115.0(19) ?
    C20X C10X C9X . . 113(2) ?
    C11X C10X H10B . . 105.1 ?
    C20X C10X H10B . . 105.1 ?
    C9X C10X H10B . . 105.1 ?
    C19X C11X C12X . . 121.3(12) ?
    C19X C11X C10X . . 126.5(14) ?
    C12X C11X C10X . . 111.4(13) ?
    O4X C12X O2X . . 117.9(11) ?
    O4X C12X C11X . . 122.5(11) ?
    O2X C12X C11X . . 119.6(11) ?
    C18X C13X C14X . . 123.4(13) ?
    C18X C13X O2X . . 120.6(12) ?
    C14X C13X O2X . . 115.9(12) ?
    C15X C14X C13X . . 117.5(15) ?
    C15X C14X H14B . . 121.3 ?
    C13X C14X H14B . . 121.3 ?
    C14X C15X C16X . . 122.7(15) ?
    C14X C15X H15B . . 118.7 ?
    C16X C15X H15B . . 118.7 ?
    C17X C16X C15X . . 117.5(15) ?
    C17X C16X H16B . . 121.3 ?
    C15X C16X H16B . . 121.3 ?
    C16X C17X C18X . . 122.8(14) ?
    C16X C17X H17B . . 118.6 ?
    C18X C17X H17B . . 118.6 ?
    C13X C18X C17X . . 115.9(12) ?
    C13X C18X C19X . . 120.3(13) ?
    C17X C18X C19X . . 123.6(13) ?
    C11X C19X O6X . . 123.0(14) ?
    C11X C19X C18X . . 117.1(11) ?
    O6X C19X C18X . . 119.8(15) ?
    C21X C20X C23X . . 112.2(15) ?
    C21X C20X C10X . . 127(2) ?
    C23X C20X C10X . . 120(2) ?
    C20X C21X S1X . . 110.6(15) ?
    C20X C21X H21B . . 124.7 ?
    S1X C21X H21B . . 124.7 ?
    C23X C22X S1X . . 106.7(17) ?
    C23X C22X H22B . . 126.7 ?
    S1X C22X H22B . . 126.7 ?
    C22X C23X C20X . . 113(2) ?
    C22X C23X H23B . . 123.4 ?
    C20X C23X H23B . . 123.4 ?
loop_
    _geom_torsion_atom_site_label_1
    _geom_torsion_atom_site_label_2
    _geom_torsion_atom_site_label_3
    _geom_torsion_atom_site_label_4
    _geom_torsion_site_symmetry_1
    _geom_torsion_site_symmetry_2
    _geom_torsion_site_symmetry_3
    _geom_torsion_site_symmetry_4
    _geom_torsion
    _geom_torsion_publ_flag
    C2 O1 C1 O5 . . . . -174.8(3) ?
    C2 O1 C1 C9 . . . . 3.2(5) ?
    C1 O1 C2 C7 . . . . 4.0(4) ?
    C1 O1 C2 C3 . . . . -176.7(3) ?
    O1 C2 C3 C4 . . . . -178.1(2) ?
    C7 C2 C3 C4 . . . . 1.2(4) ?
    C2 C3 C4 C5 . . . . -0.7(5) ?
    C3 C4 C5 C6 . . . . 0.7(6) ?
    C4 C5 C6 C7 . . . . -1.1(7) ?
    O1 C2 C7 C6 . . . . 177.6(3) ?
    C3 C2 C7 C6 . . . . -1.7(4) ?
    O1 C2 C7 C8 . . . . -4.9(4) ?
    C3 C2 C7 C8 . . . . 175.8(2) ?
    C5 C6 C7 C2 . . . . 1.6(6) ?
    C5 C6 C7 C8 . . . . -175.7(4) ?
    C2 C7 C8 O3 . . . . 179.7(2) ?
    C6 C7 C8 O3 . . . . -3.0(4) ?
    C2 C7 C8 C9 . . . . -1.4(4) ?
    C6 C7 C8 C9 . . . . 175.9(3) ?
    O3 C8 C9 C1 . . . . -172.9(3) ?
    C7 C8 C9 C1 . . . . 8.2(4) ?
    O3 C8 C9 C10 . . . . 5.5(4) ?
    C7 C8 C9 C10 . . . . -173.3(2) ?
    O5 C1 C9 C8 . . . . 168.5(3) ?
    O1 C1 C9 C8 . . . . -9.3(5) ?
    O5 C1 C9 C10 . . . . -10.0(6) ?
    O1 C1 C9 C10 . . . . 172.2(3) ?
    C8 C9 C10 C20 . . . . 131.6(5) ?
    C1 C9 C10 C20 . . . . -50.0(6) ?
    C8 C9 C10 C11 . . . . -93.1(4) ?
    C1 C9 C10 C11 . . . . 85.3(4) ?
    C9 C10 C11 C19 . . . . -84.8(5) ?
    C20 C10 C11 C19 . . . . 49.9(9) ?
    C9 C10 C11 C12 . . . . 90.6(4) ?
    C20 C10 C11 C12 . . . . -134.7(7) ?
    C13 O2 C12 O4 . . . . -174.6(4) ?
    C13 O2 C12 C11 . . . . 5.4(5) ?
    C19 C11 C12 O4 . . . . 170.1(3) ?
    C10 C11 C12 O4 . . . . -5.6(5) ?
    C19 C11 C12 O2 . . . . -9.9(6) ?
    C10 C11 C12 O2 . . . . 174.3(3) ?
    C12 O2 C13 C18 . . . . 0.8(9) ?
    C12 O2 C13 C14 . . . . 178.4(4) ?
    O2 C13 C14 C15 . . . . -177.7(5) ?
    C18 C13 C14 C15 . . . . -0.2(9) ?
    C13 C14 C15 C16 . . . . -0.3(7) ?
    C14 C15 C16 C17 . . . . 0.4(7) ?
    C15 C16 C17 C18 . . . . 0.0(6) ?
    O2 C13 C18 C17 . . . . 178.1(5) ?
    C14 C13 C18 C17 . . . . 0.6(9) ?
    O2 C13 C18 C19 . . . . -2.5(9) ?
    C14 C13 C18 C19 . . . . 180.0(5) ?
    C16 C17 C18 C13 . . . . -0.5(7) ?
    C16 C17 C18 C19 . . . . -179.9(3) ?
    C12 C11 C19 O6 . . . . -173.1(3) ?
    C10 C11 C19 O6 . . . . 2.2(7) ?
    C12 C11 C19 C18 . . . . 8.2(6) ?
    C10 C11 C19 C18 . . . . -176.5(4) ?
    C13 C18 C19 O6 . . . . 179.0(5) ?
    C17 C18 C19 O6 . . . . -1.6(5) ?
    C13 C18 C19 C11 . . . . -2.2(6) ?
    C17 C18 C19 C11 . . . . 177.2(4) ?
    C9 C10 C20 C21 . . . . 154.2(10) ?
    C11 C10 C20 C21 . . . . 20.1(15) ?
    C9 C10 C20 C23 . . . . -36.7(13) ?
    C11 C10 C20 C23 . . . . -170.8(9) ?
    C23 C20 C21 S1 . . . . 0.5(13) ?
    C10 C20 C21 S1 . . . . 170.7(9) ?
    C22 S1 C21 C20 . . . . -1.0(9) ?
    C21 S1 C22 C23 . . . . 1.3(4) ?
    S1 C22 C23 C20 . . . . -1.3(8) ?
    C21 C20 C23 C22 . . . . 0.6(13) ?
    C10 C20 C23 C22 . . . . -169.9(8) ?
    C2X O1X C1X O5X . . . . 177.2(14) ?
    C2X O1X C1X C9X . . . . 0(3) ?
    C1X O1X C2X C7X . . . . -4(4) ?
    C1X O1X C2X C3X . . . . -180.0(19) ?
    C7X C2X C3X C4X . . . . 4(5) ?
    O1X C2X C3X C4X . . . . -180(2) ?
    C2X C3X C4X C5X . . . . -6(4) ?
    C3X C4X C5X C6X . . . . 8(4) ?
    C4X C5X C6X C7X . . . . -8(4) ?
    O1X C2X C7X C6X . . . . 179(3) ?
    C3X C2X C7X C6X . . . . -5(6) ?
    O1X C2X C7X C8X . . . . 9(6) ?
    C3X C2X C7X C8X . . . . -175(3) ?
    C5X C6X C7X C2X . . . . 6(6) ?
    C5X C6X C7X C8X . . . . 176(3) ?
    C2X C7X C8X O3X . . . . 177(3) ?
    C6X C7X C8X O3X . . . . 7(6) ?
    C2X C7X C8X C9X . . . . -11(6) ?
    C6X C7X C8X C9X . . . . 179(4) ?
    O3X C8X C9X C1X . . . . 178(2) ?
    C7X C8X C9X C1X . . . . 8(5) ?
    O3X C8X C9X C10X . . . . -15(4) ?
    C7X C8X C9X C10X . . . . 175(3) ?
    O5X C1X C9X C8X . . . . -179(2) ?
    O1X C1X C9X C8X . . . . -2(4) ?
    O5X C1X C9X C10X . . . . 14(4) ?
    O1X C1X C9X C10X . . . . -170(2) ?
    C8X C9X C10X C11X . . . . 102(3) ?
    C1X C9X C10X C11X . . . . -90(3) ?
    C8X C9X C10X C20X . . . . -127(5) ?
    C1X C9X C10X C20X . . . . 41(6) ?
    C20X C10X C11X C19X . . . . -56(5) ?
    C9X C10X C11X C19X . . . . 75(3) ?
    C20X C10X C11X C12X . . . . 134(4) ?
    C9X C10X C11X C12X . . . . -95(2) ?
    C13X O2X C12X O4X . . . . 174.1(16) ?
    C13X O2X C12X C11X . . . . -5(3) ?
    C19X C11X C12X O4X . . . . -166.6(18) ?
    C10X C11X C12X O4X . . . . 4(3) ?
    C19X C11X C12X O2X . . . . 13(3) ?
    C10X C11X C12X O2X . . . . -177.1(16) ?
    C12X O2X C13X C18X . . . . -4(3) ?
    C12X O2X C13X C14X . . . . 178(2) ?
    C18X C13X C14X C15X . . . . 2(4) ?
    O2X C13X C14X C15X . . . . 179(2) ?
    C13X C14X C15X C16X . . . . -4(4) ?
    C14X C15X C16X C17X . . . . 4(4) ?
    C15X C16X C17X C18X . . . . -2(4) ?
    C14X C13X C18X C17X . . . . 1(3) ?
    O2X C13X C18X C17X . . . . -176.9(18) ?
    C14X C13X C18X C19X . . . . -176(2) ?
    O2X C13X C18X C19X . . . . 6(3) ?
    C16X C17X C18X C13X . . . . -1(3) ?
    C16X C17X C18X C19X . . . . 175.9(18) ?
    C12X C11X C19X O6X . . . . 168(2) ?
    C10X C11X C19X O6X . . . . -1(3) ?
    C12X C11X C19X C18X . . . . -10(3) ?
    C10X C11X C19X C18X . . . . -178.7(17) ?
    C13X C18X C19X C11X . . . . 1(3) ?
    C17X C18X C19X C11X . . . . -176(2) ?
    C13X C18X C19X O6X . . . . -177(2) ?
    C17X C18X C19X O6X . . . . 6(3) ?
    C11X C10X C20X C21X . . . . -33(11) ?
    C9X C10X C20X C21X . . . . -165(8) ?
    C11X C10X C20X C23X . . . . 156(7) ?
    C9X C10X C20X C23X . . . . 24(10) ?
    C23X C20X C21X S1X . . . . -3(9) ?
    C10X C20X C21X S1X . . . . -174(7) ?
    C22X S1X C21X C20X . . . . 14(5) ?
    C21X S1X C22X C23X . . . . -21(3) ?
    S1X C22X C23X C20X . . . . 24(7) ?
    C21X C20X C23X C22X . . . . -15(10) ?
    C10X C20X C23X C22X . . . . 157(6) ?
loop_
    _geom_hbond_atom_site_label_D
    _geom_hbond_atom_site_label_H
    _geom_hbond_atom_site_label_A
    _geom_hbond_site_symmetry_A
    _geom_hbond_distance_DH
    _geom_hbond_distance_HA
    _geom_hbond_distance_DA
    _geom_hbond_angle_DHA
    _geom_hbond_publ_flag
    O3 H3B O4 . 0.82 1.89 2.7049(19) 180 yes
    O6 H6B O5 . 0.82 1.79 2.612(2) 179 yes
    C21 H21A O4 2_746 0.93 2.56 3.475(8) 168 yes
    O3X H3XB O4X . 0.82 1.86 2.682(15) 178 yes
    O6X H6XB O5X . 0.82 1.69 2.49(2) 168 yes
    C23X H23B O3X 2_746 0.93 2.53 3.31(5) 142 yes
