# Supplementary material for: 4-Hy­droxy-3-[(4-hy­droxy-2-oxo-2H-3-chromen­yl)(3-thien­yl)meth­yl]-2H-chromen-2-one
Source: Acta Crystallogr Sect E Struct Rep Online. 2011 Apr 7;67(Pt 5):o1037–8. doi: 10.1107/S1600536811011676 (PMC3089123; doi:10.1107/S1600536811011676)
Supplement: Supplementary file 2 [file e-67-o1037-Isup2.hkl]

# 
# h,k,l, Fc-squared, Fo-squared, sigma(Fo-squared) and status flag 
# 
data_I
_shelx_title ' ma11m in P21/c (RT)' 
_shelx_refln_list_code          4 
_shelx_F_calc_maximum      233.00 
_exptl_crystal_F_000       864.00 
_reflns_d_resolution_high  0.7108 
 
loop_ 
 _symmetry_equiv_pos_as_xyz 
 'x, y, z' 
 '-x, y+1/2, -z+1/2' 
 '-x, -y, -z' 
 'x, -y-1/2, z-1/2' 
 
_cell_length_a     7.8225 
_cell_length_b     8.9426 
_cell_length_c    27.1317 
_cell_angle_alpha  90.000 
_cell_angle_beta  100.679 
_cell_angle_gamma  90.000 
 
_shelx_F_squared_multiplier     1.000 
 
loop_ 
 _refln_index_h 
 _refln_index_k 
 _refln_index_l 
 _refln_F_squared_calc 
 _refln_F_squared_meas 
 _refln_F_squared_sigma 
 _refln_observed_status 
   1   0   0     9962.93     9802.07    144.16 o 
   2   0   0     1050.62     1035.15     17.03 o 
   3   0   0     9985.86    10079.63    174.60 o 
   5   0   0     2862.55     2901.43     47.30 o 
   6   0   0      585.36      597.12     14.93 o 
   7   0   0        6.04        7.85      3.38 o 
   8   0   0      129.59      114.26      8.16 o 
   9   0   0        0.82       -2.26      6.60 o 
  10   0   0       45.14       57.17     10.73 o 
   1   1   0     1507.89     1522.70     16.39 o 
   2   1   0     9260.13     9359.28     96.37 o 
   3   1   0      749.56      712.60      9.49 o 
   4   1   0      485.93      491.84      9.22 o 
   5   1   0      171.39      162.58      4.83 o 
   6   1   0       13.15       12.18      2.29 o 
   7   1   0       18.46       21.93      2.86 o 
   8   1   0       50.36       57.55      5.57 o 
   9   1   0        6.20        2.71      3.04 o 
  10   1   0       36.36       42.24      9.77 o 
   0   2   0     1364.38     1268.04     13.69 o 
   1   2   0      138.52      127.82      2.94 o 
   2   2   0     2061.93     2123.45     21.26 o 
   3   2   0      650.96      652.47      9.18 o 
   4   2   0      351.28      347.45      6.48 o 
   5   2   0       17.94       21.58      3.33 o 
   6   2   0       23.79       31.78      3.65 o 
   7   2   0       57.05       60.00      5.58 o 
   8   2   0        3.05        2.61      2.34 o 
   9   2   0       39.89       44.62      5.21 o 
  10   2   0       42.90       46.56      7.22 o 
   1   3   0       33.45       37.83      1.17 o 
   2   3   0      343.23      328.31      5.25 o 
   3   3   0       50.91       61.43      2.53 o 
   4   3   0       27.56       32.38      3.17 o 
   5   3   0       52.18       58.18      3.63 o 
   6   3   0      156.99      156.54      6.45 o 
   7   3   0       13.60       11.34      3.33 o 
   8   3   0      122.37      113.95      6.91 o 
   9   3   0       50.46       57.28      6.02 o 
  10   3   0       29.62       33.38      6.15 o 
   0   4   0     3160.17     3200.62     29.09 o 
   1   4   0      385.88      403.26      4.68 o 
   2   4   0        1.92        1.14      0.64 o 
   3   4   0      168.38      165.96      4.15 o 
   4   4   0        9.78       12.80      4.94 o 
   5   4   0        3.79        5.59      2.16 o 
   6   4   0       44.08       46.13      3.82 o 
   7   4   0      140.03      134.36      6.86 o 
   8   4   0       46.26       36.00      4.64 o 
   9   4   0       30.49       20.93      5.28 o 
  10   4   0      100.62      105.98     10.35 o 
   1   5   0     1061.30     1107.02      9.60 o 
   2   5   0       10.03       10.01      1.18 o 
   3   5   0        7.60        6.98      1.55 o 
   4   5   0      214.47      204.89      5.83 o 
   5   5   0        3.86        4.55      2.17 o 
   6   5   0       52.18       64.39      4.50 o 
   7   5   0      203.87      206.33      7.98 o 
   8   5   0       16.15       19.68      5.30 o 
   9   5   0       11.74        9.75      4.45 o 
   0   6   0       20.69       19.69      2.38 o 
   1   6   0      370.09      373.25      5.43 o 
   2   6   0      125.48      118.49      3.16 o 
   3   6   0      258.33      239.43      6.36 o 
   4   6   0       14.00       14.23      3.16 o 
   5   6   0       12.06       11.45      2.99 o 
   6   6   0        4.59        4.39      2.54 o 
   7   6   0       14.52       14.30      3.72 o 
   8   6   0       12.25        3.50      7.32 o 
   9   6   0       20.99       19.46      5.24 o 
   1   7   0      162.99      163.02      3.55 o 
   2   7   0        4.12        4.09      1.33 o 
   3   7   0      453.93      433.64     10.62 o 
   4   7   0        7.07        3.78      1.72 o 
   5   7   0      145.47      150.68      6.07 o 
   6   7   0        0.11       -0.73      3.56 o 
   7   7   0       24.23       31.55      4.85 o 
   8   7   0        0.62       -3.22      3.22 o 
   0   8   0      365.93      337.94      9.92 o 
   1   8   0       52.28       44.99      3.31 o 
   2   8   0       75.78       86.14      4.48 o 
   3   8   0       42.69       51.85      4.30 o 
   4   8   0       51.94       66.19      4.86 o 
   5   8   0      114.29      122.88      7.65 o 
   6   8   0       56.59       60.65      7.50 o 
   7   8   0        3.56        8.75      7.77 o 
   8   8   0       29.91       26.59      9.07 o 
   1   9   0        3.59        1.06      1.78 o 
   2   9   0        0.14        3.35      1.94 o 
   3   9   0       22.03       15.37      3.12 o 
   4   9   0        8.41        4.58      1.93 o 
   5   9   0       49.64       54.41      7.18 o 
   6   9   0       52.50       59.36      6.25 o 
   7   9   0        3.19        9.75      7.52 o 
   0  10   0        0.54       -0.36      2.61 o 
   1  10   0       37.78       39.01      3.52 o 
   2  10   0       22.91       26.85      3.23 o 
   3  10   0        1.83        5.89      2.06 o 
   4  10   0        2.12        3.13      2.70 o 
   5  10   0       16.75       20.95      4.41 o 
   6  10   0        0.29        0.73      2.88 o 
   1  11   0        0.86        4.82      2.13 o 
   2  11   0        5.31        2.99      2.19 o 
   3  11   0       23.93       24.50      4.00 o 
   4  11   0        0.19        1.31      2.15 o 
   5  11   0        5.54        2.16      3.23 o 
   0  12   0        0.20       -1.85      5.65 o 
   1  12   0        1.97        1.46      2.13 o 
   2  12   0        3.76        3.94      2.11 o 
   3  12   0        0.29        4.44      3.26 o 
 -10   1   1        0.77        7.05      4.66 o 
  -9   1   1        8.17        3.01      2.82 o 
  -8   1   1        2.98        2.27      2.29 o 
  -7   1   1      520.02      528.48     10.49 o 
  -6   1   1        0.17       -1.43      1.59 o 
  -5   1   1     1106.06     1064.98     14.72 o 
  -4   1   1       12.54       20.21      3.72 o 
  -3   1   1      541.74      503.57      7.27 o 
  -2   1   1    11066.08    10754.78    111.27 o 
  -1   1   1      803.34      833.58      8.62 o 
   0   1   1     3027.60     3083.18     27.81 o 
   1   1   1      608.79      583.82      8.11 o 
   2   1   1     3506.32     3569.78     37.53 o 
   3   1   1      139.26      173.56     14.75 o 
   4   1   1      619.21      637.48      9.59 o 
   5   1   1       92.35       87.88      3.76 o 
   6   1   1      100.54      107.03      4.45 o 
   7   1   1      122.78      120.71      5.14 o 
   8   1   1      139.60      139.90      6.04 o 
   9   1   1       12.41       15.78      3.32 o 
  10   1   1        0.30       -1.68      3.91 o 
 -10   2   1       12.94       10.17      7.23 o 
  -9   2   1       11.55       17.10      3.89 o 
  -8   2   1        0.70        0.81      2.19 o 
  -7   2   1      164.75      162.68      5.80 o 
  -6   2   1      300.30      289.61      8.66 o 
  -5   2   1        8.53        7.82      1.84 o 
  -4   2   1      896.96      845.50     11.77 o 
  -3   2   1      675.65      671.56      8.54 o 
  -2   2   1      672.02      660.08      7.04 o 
  -1   2   1      787.63      809.80      8.16 o 
   0   2   1     2728.71     2687.47     18.36 o 
   1   2   1       50.54       51.99      1.47 o 
   2   2   1     3136.44     2928.35     31.63 o 
   3   2   1      603.01      600.21      8.70 o 
   4   2   1      497.80      489.28      8.06 o 
   5   2   1     1083.83     1046.51     18.46 o 
   6   2   1       64.92       62.39      4.11 o 
   7   2   1        6.98        9.52      2.64 o 
   8   2   1       73.15       73.79      5.20 o 
   9   2   1       52.29       52.27      7.42 o 
  10   2   1        6.24        7.47      4.63 o 
 -10   3   1       17.69       20.07      5.38 o 
  -9   3   1       12.92       14.63      3.82 o 
  -8   3   1       58.44       64.04     10.35 o 
  -7   3   1       28.77       32.60      3.70 o 
  -6   3   1      116.11      118.39      6.91 o 
  -5   3   1      320.06      309.64      6.87 o 
  -4   3   1       30.60       40.66      4.19 o 
  -3   3   1     1136.79     1113.73     13.12 o 
  -2   3   1     2535.75     2465.04     27.79 o 
  -1   3   1        8.66       11.03      1.10 o 
   0   3   1      410.76      411.09      3.70 o 
   1   3   1      128.45      127.96      2.30 o 
   2   3   1      257.76      226.56      5.88 o 
   3   3   1      875.88      938.70     11.53 o 
   4   3   1       88.53      106.99      3.77 o 
   5   3   1      174.50      171.05      5.12 o 
   6   3   1       61.07       60.52      4.85 o 
   7   3   1      344.84      359.26      8.66 o 
   8   3   1       64.59       58.53      4.88 o 
   9   3   1       29.36       17.81      4.99 o 
  10   3   1       76.10      101.16     10.95 o 
 -10   4   1       10.95        4.07      6.26 o 
  -9   4   1       79.71       70.78      6.66 o 
  -8   4   1       15.75       13.07      3.43 o 
  -7   4   1       81.02       88.78      6.37 o 
  -6   4   1      125.21      127.40      6.87 o 
  -5   4   1        1.14        4.68      2.04 o 
  -4   4   1      121.66      124.71      4.41 o 
  -3   4   1       10.21        9.83      1.46 o 
  -2   4   1      126.12      137.08      4.33 o 
  -1   4   1       19.29       18.02      1.29 o 
   0   4   1      142.09      142.18      2.16 o 
   1   4   1      573.05      641.50      6.86 o 
   2   4   1      109.01       95.74      3.20 o 
   3   4   1     1738.46     1760.40     19.65 o 
   4   4   1        7.29        6.92      1.95 o 
   5   4   1       86.43       94.11      4.46 o 
   6   4   1       54.61       57.03      5.77 o 
   7   4   1      397.92      396.37     11.10 o 
   8   4   1        4.59        4.99      4.07 o 
   9   4   1        7.64       18.10      5.02 o 
  10   4   1        0.40        1.43      5.09 o 
  -9   5   1       26.85       31.38      8.59 o 
  -8   5   1       10.27        7.55      4.62 o 
  -7   5   1        5.04        3.03      2.79 o 
  -6   5   1        7.60        4.77      2.37 o 
  -5   5   1      116.45      116.59      4.91 o 
  -4   5   1      382.85      370.46      7.90 o 
  -3   5   1        7.97        8.42      1.60 o 
  -2   5   1      545.90      531.96      6.75 o 
  -1   5   1      617.86      617.49      6.20 o 
   0   5   1        5.23        3.59      0.68 o 
   1   5   1       51.98       73.45      1.99 o 
   2   5   1       17.26       18.98      1.43 o 
   3   5   1       21.07       19.75      2.42 o 
   4   5   1      341.76      344.17      7.61 o 
   5   5   1        0.02        0.20      1.97 o 
   6   5   1       42.19       45.39      3.89 o 
   7   5   1        0.43        0.31      2.46 o 
   8   5   1       48.75       45.63     10.52 o 
   9   5   1        1.33        0.76      3.61 o 
  -9   6   1        4.44       -0.45      5.36 o 
  -8   6   1       15.80       18.21      4.20 o 
  -7   6   1       27.16       32.73      4.51 o 
  -6   6   1        1.71       -1.52      2.05 o 
  -5   6   1       12.09       14.17      2.62 o 
  -4   6   1       25.04       25.59      2.97 o 
  -3   6   1       15.03       20.61      3.67 o 
  -2   6   1        7.40        7.08      1.35 o 
  -1   6   1        1.79        4.76      0.95 o 
   0   6   1       44.98       45.21      1.60 o 
   1   6   1      562.68      572.09      5.94 o 
   2   6   1      255.47      248.16      4.88 o 
   3   6   1       12.93        9.55      2.19 o 
   4   6   1       51.82       56.09      6.09 o 
   5   6   1      120.45      106.57      5.13 o 
   6   6   1       39.30       41.61      4.06 o 
   7   6   1        7.15        8.96      3.38 o 
   8   6   1        0.00        7.47      6.63 o 
   9   6   1        1.09        2.38      4.02 o 
  -9   7   1        0.17       17.35      9.38 o 
  -8   7   1        1.66        5.59      4.36 o 
  -7   7   1        5.24       12.07      6.11 o 
  -6   7   1       45.91       56.63      5.51 o 
  -5   7   1        4.82        2.60      2.29 o 
  -4   7   1      152.74      159.29      5.82 o 
  -3   7   1      273.61      279.96      8.26 o 
  -2   7   1        8.73       11.00      1.54 o 
  -1   7   1       20.90       20.79      1.68 o 
   0   7   1       85.43       80.69      2.62 o 
   1   7   1       62.47       62.28      2.26 o 
   2   7   1       12.42       11.40      2.06 o 
   3   7   1      115.26      107.07      5.20 o 
   4   7   1        4.87        1.67      1.89 o 
   5   7   1      204.87      224.98      7.09 o 
   6   7   1       59.42       63.98      5.07 o 
   7   7   1        4.99        7.22      5.39 o 
   8   7   1       13.79       33.13     10.55 o 
  -8   8   1        0.03        3.16      4.18 o 
  -7   8   1       42.62       42.70      5.73 o 
  -6   8   1        0.74       -2.56      2.96 o 
  -5   8   1        2.25        7.47      2.97 o 
  -4   8   1        8.69        4.40      3.15 o 
  -3   8   1      207.45      205.64      6.98 o 
  -2   8   1       67.36       61.15      4.03 o 
  -1   8   1      130.31      128.29      4.51 o 
   0   8   1       34.74       31.89      2.83 o 
   1   8   1      302.06      273.82      5.36 o 
   2   8   1        3.68        1.87      1.75 o 
   3   8   1        6.61        3.67      2.09 o 
   4   8   1      409.77      404.44      9.81 o 
   5   8   1        2.49        6.30      2.58 o 
   6   8   1        3.39        6.20      3.30 o 
   7   8   1      116.31      136.38     10.05 o 
   8   8   1        0.01        5.73     10.51 o 
  -7   9   1        0.30        7.32      4.44 o 
  -6   9   1       26.10       22.89      4.49 o 
  -5   9   1       16.80       13.00      5.95 o 
  -4   9   1       62.62       70.65      5.35 o 
  -3   9   1        7.46        7.36      2.71 o 
  -2   9   1      178.11      183.32      4.49 o 
  -1   9   1        3.28        0.27      1.55 o 
   0   9   1       94.33       92.82      4.33 o 
   1   9   1       74.18       71.41      4.21 o 
   2   9   1       11.80       11.69      2.41 o 
   3   9   1        9.64        7.96      2.88 o 
   4   9   1      103.82      107.44      6.12 o 
   5   9   1        7.15       11.03      3.47 o 
   6   9   1        8.48        9.51      3.54 o 
   7   9   1        4.89        9.60      4.63 o 
  -6  10   1        0.20        9.40      4.54 o 
  -5  10   1       10.81        6.46      2.21 o 
  -4  10   1        7.89        6.63      3.58 o 
  -3  10   1        0.24        3.27      1.96 o 
  -2  10   1        0.02       -0.08      1.80 o 
  -1  10   1        8.27        3.93      2.80 o 
   0  10   1       14.85       21.56      2.87 o 
   1  10   1        0.01       -1.35      1.70 o 
   2  10   1        4.26        6.48      2.05 o 
   3  10   1        0.01        4.33      1.75 o 
   4  10   1        0.75        3.61      1.98 o 
   5  10   1        0.30        4.05      3.17 o 
   6  10   1        1.25       -0.78      2.80 o 
  -5  11   1        0.43        8.19      2.74 o 
  -4  11   1        1.36        6.39      2.64 o 
  -3  11   1        0.27        3.85      2.30 o 
  -2  11   1        0.04        3.01      2.11 o 
  -1  11   1        0.00        4.56      2.20 o 
   0  11   1        0.75        3.30      2.08 o 
   1  11   1        2.76        4.92      2.12 o 
   2  11   1        1.15        4.45      2.22 o 
   3  11   1        0.65        6.54      3.02 o 
   4  11   1        1.73        4.56      3.31 o 
   5  11   1       31.85       39.85      5.69 o 
  -3  12   1        3.19        8.24      3.13 o 
  -2  12   1       10.29       13.26      2.83 o 
  -1  12   1        3.11        4.71      2.25 o 
   0  12   1        4.43        5.24      2.30 o 
   1  12   1        0.21        0.60      3.30 o 
   2  12   1        0.86        3.06      2.53 o 
   3  12   1        1.68        7.41      2.52 o 
 -10   0   2        2.48       -3.11      5.84 o 
  -9   0   2      184.80      176.36     14.16 o 
  -8   0   2        0.48        1.40      3.06 o 
  -7   0   2     1160.14     1186.34     24.98 o 
  -6   0   2      811.01      840.66     31.62 o 
  -5   0   2      790.31      787.51     35.00 o 
  -4   0   2     6610.61     6471.48     96.21 o 
  -3   0   2     1361.29     1469.01     31.72 o 
  -2   0   2    32932.67    31583.62    670.51 o 
  -1   0   2     2154.03     1886.31     42.53 o 
   0   0   2      834.29      692.99     30.56 o 
   1   0   2        4.53       -1.01      1.01 o 
   2   0   2    54287.57    51916.88    749.24 o 
   3   0   2     7070.50     7401.55    108.45 o 
   4   0   2     1355.91     1392.18     24.56 o 
   5   0   2     2995.13     3062.52     49.77 o 
   6   0   2        9.97        1.58      5.44 o 
   7   0   2      188.10      191.14      8.69 o 
   8   0   2      132.41      134.60      8.10 o 
   9   0   2       25.81       32.77      7.68 o 
 -10   1   2       29.38       30.93      6.41 o 
  -9   1   2       54.61       63.53      5.91 o 
  -8   1   2      117.92      119.21      5.34 o 
  -7   1   2      452.89      441.00      9.45 o 
  -6   1   2       10.53       11.93      2.18 o 
  -5   1   2       13.05       10.35      2.12 o 
  -4   1   2       30.28       29.35      2.07 o 
  -3   1   2      606.55      630.46      8.54 o 
  -2   1   2     3315.19     3316.08     31.53 o 
  -1   1   2        3.93        3.97      0.73 o 
   0   1   2     1198.02     1163.34      9.50 o 
   1   1   2    15805.62    15615.46    140.14 o 
   2   1   2      231.73      238.78      4.06 o 
   3   1   2      697.95      675.08     11.78 o 
   4   1   2     1651.18     1646.32     20.03 o 
   5   1   2        2.17        2.81      1.59 o 
   6   1   2        7.69       15.55      3.45 o 
   7   1   2       22.08       27.02      4.57 o 
   8   1   2       12.41       11.08      2.72 o 
   9   1   2       37.51       41.18      4.42 o 
  10   1   2        0.30        3.13      4.87 o 
 -10   2   2       10.59        2.52      4.86 o 
  -9   2   2       31.92       33.32      4.68 o 
  -8   2   2        8.09        3.86      2.68 o 
  -7   2   2        1.73        2.05      1.85 o 
  -6   2   2       77.19       86.13      7.63 o 
  -5   2   2       79.21       90.62      3.72 o 
  -4   2   2      186.67      178.85      4.40 o 
  -3   2   2      584.91      577.23      7.64 o 
  -2   2   2      347.70      339.01      4.72 o 
  -1   2   2     2448.97     2403.56     18.45 o 
   0   2   2     4824.74     4687.87     35.70 o 
   1   2   2      230.33      255.13      3.20 o 
   2   2   2       87.35       75.68      2.58 o 
   3   2   2      921.69      907.42     11.92 o 
   4   2   2       39.46       40.55      2.65 o 
   5   2   2     1032.57      963.50     16.21 o 
   6   2   2       20.97       19.68      4.40 o 
   7   2   2        0.03       -0.86      1.76 o 
   8   2   2       68.56       65.37      4.90 o 
   9   2   2        7.67       12.62      7.56 o 
  10   2   2        6.77       19.89      6.95 o 
 -10   3   2        8.27       19.78      5.47 o 
  -9   3   2        0.01        1.62      3.01 o 
  -8   3   2      272.62      272.74      9.40 o 
  -7   3   2        0.88       -1.24      2.30 o 
  -6   3   2       37.71       36.82      4.42 o 
  -5   3   2      210.48      203.52      5.46 o 
  -4   3   2      591.43      621.07      9.75 o 
  -3   3   2        1.94        0.82      0.71 o 
  -2   3   2       51.34       48.05      1.99 o 
  -1   3   2     4239.42     4251.69     34.35 o 
   0   3   2      313.19      286.02      3.99 o 
   1   3   2      178.59      187.37      3.03 o 
   2   3   2      166.40      164.40      3.46 o 
   3   3   2     2374.12     2316.11     26.72 o 
   4   3   2      925.22      910.82     12.98 o 
   5   3   2      132.40      149.77      3.77 o 
   6   3   2      165.76      155.48      6.46 o 
   7   3   2        0.04       -1.36      2.02 o 
   8   3   2        0.03       -0.23      2.36 o 
   9   3   2        4.22        9.09      4.04 o 
  10   3   2        3.00        7.71      4.70 o 
 -10   4   2        0.77        2.44      5.15 o 
  -9   4   2        0.65        5.80      3.29 o 
  -8   4   2        0.34       -3.78      3.89 o 
  -7   4   2       15.70       19.33      3.63 o 
  -6   4   2       29.96       28.20      4.69 o 
  -5   4   2      708.94      695.81     11.60 o 
  -4   4   2      232.23      234.47      5.77 o 
  -3   4   2       56.96       57.68      3.07 o 
  -2   4   2     1054.77     1154.08     11.58 o 
  -1   4   2      386.02      420.86      4.54 o 
   0   4   2      130.32      119.29      2.03 o 
   1   4   2       15.39       13.31      1.39 o 
   2   4   2       87.03       83.19      2.81 o 
   3   4   2        0.28        0.24      1.12 o 
   4   4   2      158.87      170.23      5.16 o 
   5   4   2      102.65      100.78      4.61 o 
   6   4   2       18.08       20.14      2.89 o 
   7   4   2       18.86       16.61      3.68 o 
   8   4   2        8.01        7.26      3.77 o 
   9   4   2       30.22       35.73      6.22 o 
  10   4   2        0.66        6.85      8.47 o 
 -10   5   2        0.02        2.03      7.47 o 
  -9   5   2       11.77       11.74      3.73 o 
  -8   5   2        6.21        8.97      4.40 o 
  -7   5   2       26.38       28.44      4.18 o 
  -6   5   2       15.95       19.99      2.96 o 
  -5   5   2        0.16        1.17      1.88 o 
  -4   5   2       50.03       53.02      3.61 o 
  -3   5   2        2.67        2.59      1.23 o 
  -2   5   2      582.79      583.43      7.84 o 
  -1   5   2        3.08        7.26      0.97 o 
   0   5   2      477.59      445.16      4.73 o 
   1   5   2     2291.35     2340.19     18.70 o 
   2   5   2      113.22      142.58      4.62 o 
   3   5   2       63.55       67.09      3.24 o 
   4   5   2        5.01        6.17      2.78 o 
   5   5   2      253.77      263.76     10.90 o 
   6   5   2        1.12        2.65      2.07 o 
   7   5   2       22.90       26.51      4.50 o 
   8   5   2        5.40        1.74      3.35 o 
   9   5   2       31.57       33.85      6.65 o 
  -9   6   2        0.12        3.22      7.20 o 
  -8   6   2       60.75       71.95      6.58 o 
  -7   6   2       67.17       79.09      6.35 o 
  -6   6   2       46.53       41.79      4.61 o 
  -5   6   2       16.14       20.18      2.90 o 
  -4   6   2      555.32      532.91     14.48 o 
  -3   6   2      145.22      135.39      4.85 o 
  -2   6   2        7.12        9.86      1.24 o 
  -1   6   2       19.38       16.18      1.31 o 
   0   6   2      108.98      116.89      2.23 o 
   1   6   2        6.83        7.93      1.06 o 
   2   6   2       11.73       12.80      1.47 o 
   3   6   2       67.68       75.39      3.59 o 
   4   6   2      121.06      113.47      5.73 o 
   5   6   2       57.39       68.16      4.53 o 
   6   6   2       34.61       37.48      3.98 o 
   7   6   2       14.75       20.31      5.18 o 
   8   6   2       32.27       41.73     10.88 o 
   9   6   2        3.20       11.10      4.54 o 
  -9   7   2        6.35       16.01      9.35 o 
  -8   7   2        5.07        7.26      5.30 o 
  -7   7   2        0.47        1.58      3.33 o 
  -6   7   2        0.85       -1.27      5.11 o 
  -5   7   2      106.55      115.47      5.69 o 
  -4   7   2        5.45        5.02      2.53 o 
  -3   7   2      316.14      292.67      8.68 o 
  -2   7   2       63.70       75.00      2.91 o 
  -1   7   2       26.96       24.05      1.62 o 
   0   7   2       47.84       53.15      2.26 o 
   1   7   2      164.51      157.89      3.61 o 
   2   7   2      673.17      688.05     13.74 o 
   3   7   2        2.19        1.48      2.04 o 
   4   7   2        2.57        3.30      2.17 o 
   5   7   2       57.21       63.05      4.62 o 
   6   7   2       14.96       21.17      3.49 o 
   7   7   2       23.72       19.06      5.19 o 
   8   7   2        0.04       -1.12      6.77 o 
  -8   8   2        4.40       -4.01      4.29 o 
  -7   8   2       30.92       26.95      5.76 o 
  -6   8   2        9.26        4.69      3.15 o 
  -5   8   2       50.01       55.11      5.51 o 
  -4   8   2      167.06      146.58     12.62 o 
  -3   8   2      103.33      105.06      5.35 o 
  -2   8   2      481.24      444.09      7.84 o 
  -1   8   2      141.72      125.81      6.03 o 
   0   8   2        7.59        7.97      1.84 o 
   1   8   2       16.44       16.48      2.36 o 
   2   8   2      256.12      262.57      7.62 o 
   3   8   2       94.05       88.86      5.44 o 
   4   8   2       74.22       70.01      5.87 o 
   5   8   2       30.30       29.13      4.33 o 
   6   8   2       76.24       79.89      6.61 o 
   7   8   2        2.63        5.56      4.42 o 
   8   8   2        5.20        5.24      7.79 o 
  -7   9   2       36.29       33.58      6.79 o 
  -6   9   2        3.08        4.57      3.99 o 
  -5   9   2        2.95       10.75      2.99 o 
  -4   9   2        7.87       10.48      2.97 o 
  -3   9   2       24.64       26.64      3.58 o 
  -2   9   2       26.93       30.77      3.18 o 
  -1   9   2        2.16        1.94      1.72 o 
   0   9   2        1.30        1.59      1.63 o 
   1   9   2        3.80        3.28      2.00 o 
   2   9   2      186.14      170.85      5.74 o 
   3   9   2       53.78       50.61      4.31 o 
   4   9   2       15.50       19.33      3.36 o 
   5   9   2       53.17       64.63      5.30 o 
   6   9   2        0.02       -1.02      4.37 o 
   7   9   2        5.51        4.56      8.73 o 
  -6  10   2       46.83       55.75      6.03 o 
  -5  10   2        4.74        0.19      1.72 o 
  -4  10   2        2.40        4.81      3.16 o 
  -3  10   2        7.33        8.70      2.49 o 
  -2  10   2       17.28       15.02      2.67 o 
  -1  10   2        1.85        2.93      1.95 o 
   0  10   2       10.84       12.19      3.26 o 
   1  10   2        0.09        0.70      1.68 o 
   2  10   2        1.51        1.65      2.00 o 
   3  10   2        4.32        6.63      2.07 o 
   4  10   2       11.47       12.81      2.74 o 
   5  10   2       12.74        5.72      3.32 o 
   6  10   2       17.01       28.92      9.92 o 
  -5  11   2       31.32       41.79      5.89 o 
  -4  11   2        4.91       13.40      3.25 o 
  -3  11   2       12.82       15.48      3.42 o 
  -2  11   2        0.01        5.51      2.57 o 
  -1  11   2        9.00        8.17      2.37 o 
   0  11   2        3.90        3.48      2.12 o 
   1  11   2        0.11        0.69      1.96 o 
   2  11   2       10.21       13.13      2.75 o 
   3  11   2        1.22        4.47      1.64 o 
   4  11   2        7.12       14.09      4.00 o 
   5  11   2        0.16        5.25      3.19 o 
  -3  12   2       18.47       28.52      4.04 o 
  -2  12   2        4.30        9.90      2.70 o 
  -1  12   2        0.31        4.34      2.29 o 
   0  12   2        0.01        1.85      2.15 o 
   1  12   2        3.35        2.05      2.24 o 
   2  12   2        0.07        1.70      3.11 o 
   3  12   2        3.30       10.71      3.08 o 
 -10   1   3       52.91       55.98     20.53 o 
  -9   1   3        5.14       10.05      3.51 o 
  -8   1   3        2.08        6.32      2.40 o 
  -7   1   3      311.60      329.94      7.97 o 
  -6   1   3      169.14      167.87      5.15 o 
  -5   1   3      140.83      133.58      5.05 o 
  -4   1   3        1.16        0.91      1.02 o 
  -3   1   3     3728.43     3772.86     36.36 o 
  -2   1   3     2949.59     2797.41     29.88 o 
  -1   1   3    15217.27    14301.92    158.53 o 
   0   1   3     7241.44     6890.59     49.56 o 
   1   1   3     6949.83     6873.26     53.18 o 
   2   1   3     1606.58     1580.99     20.68 o 
   3   1   3      281.09      284.36      5.18 o 
   4   1   3     2901.88     2950.57     33.31 o 
   5   1   3       26.57       20.72      2.38 o 
   6   1   3       56.42       64.16      9.52 o 
   7   1   3      120.51      121.74      5.07 o 
   8   1   3        2.35        0.68      2.25 o 
   9   1   3       35.90       35.68      6.15 o 
  10   1   3        3.97       14.84      6.85 o 
 -10   2   3        0.53       -1.66      4.49 o 
  -9   2   3       32.84       42.28      5.09 o 
  -8   2   3       15.96       13.79      3.32 o 
  -7   2   3       19.18       25.14      3.02 o 
  -6   2   3       32.54       35.75      3.71 o 
  -5   2   3      358.50      341.66      7.00 o 
  -4   2   3      149.38      129.47      3.74 o 
  -3   2   3      523.51      531.28      7.18 o 
  -2   2   3    14661.46    14297.56    150.57 o 
  -1   2   3      261.11      272.42      3.14 o 
   0   2   3     2160.56     2069.93     16.75 o 
   1   2   3     2574.33     2476.24     21.69 o 
   2   2   3      664.47      616.99      8.06 o 
   3   2   3     3734.28     3873.94     37.28 o 
   4   2   3      456.06      468.25      9.33 o 
   5   2   3       39.80       42.96      3.16 o 
   6   2   3       23.17       23.57      2.85 o 
   7   2   3       28.45       33.76      4.32 o 
   8   2   3       19.35       19.99      3.30 o 
   9   2   3       17.95       20.71      4.51 o 
  10   2   3       33.61       29.54      8.55 o 
 -10   3   3      138.36      139.93     13.49 o 
  -9   3   3       85.53       82.56      6.83 o 
  -8   3   3        0.10        5.45      2.76 o 
  -7   3   3        1.76        0.50      3.28 o 
  -6   3   3      258.79      248.29      6.51 o 
  -5   3   3       93.98       90.83      4.02 o 
  -4   3   3       11.06       13.43      3.04 o 
  -3   3   3       75.05       71.32      2.98 o 
  -2   3   3      706.86      651.67      7.03 o 
  -1   3   3      619.95      602.12      7.22 o 
   0   3   3     2734.95     2579.24     19.53 o 
   1   3   3       37.62       37.18      1.30 o 
   2   3   3      395.78      406.84      6.02 o 
   3   3   3      247.42      241.13      5.16 o 
   4   3   3      341.63      325.45      9.78 o 
   5   3   3      123.28      113.46      3.68 o 
   6   3   3      166.64      158.01      5.81 o 
   7   3   3      105.70      114.50      5.43 o 
   8   3   3        0.37        1.05      4.32 o 
   9   3   3       24.97       23.92      9.46 o 
  10   3   3        2.23        5.83      5.44 o 
 -10   4   3        6.56        7.31      4.47 o 
  -9   4   3       12.01       14.42      4.38 o 
  -8   4   3       43.59       46.08      6.51 o 
  -7   4   3       33.60       30.34      4.08 o 
  -6   4   3        4.19        6.93      2.24 o 
  -5   4   3      219.74      232.18      6.21 o 
  -4   4   3       48.97       47.85      2.06 o 
  -3   4   3      111.83      140.21      4.46 o 
  -2   4   3      178.45      205.58      3.34 o 
  -1   4   3     1533.53     1554.69     12.43 o 
   0   4   3      395.75      372.72      4.59 o 
   1   4   3      707.04      724.05      7.25 o 
   2   4   3      200.91      202.19      3.83 o 
   3   4   3      159.02      160.59      7.71 o 
   4   4   3      710.86      711.16     15.11 o 
   5   4   3      149.35      150.44      5.42 o 
   6   4   3      221.85      208.45      7.61 o 
   7   4   3      402.40      384.64      9.50 o 
   8   4   3      114.88      132.03      7.59 o 
   9   4   3      142.29      139.54     11.37 o 
  10   4   3        4.90       10.55      6.22 o 
 -10   5   3        2.47        3.80      6.20 o 
  -9   5   3        2.83        4.83      4.28 o 
  -8   5   3      159.75      157.37      9.73 o 
  -7   5   3        4.30        0.69      2.86 o 
  -6   5   3       49.61       60.28      5.89 o 
  -5   5   3       26.45       33.11      3.28 o 
  -4   5   3      445.14      419.28      9.45 o 
  -3   5   3       17.57       28.29      2.59 o 
  -2   5   3        2.51        4.25      0.93 o 
  -1   5   3      194.61      198.41      3.04 o 
   0   5   3      855.63      879.89      8.21 o 
   1   5   3      686.76      690.42     11.53 o 
   2   5   3        8.90        8.10      1.24 o 
   3   5   3      212.76      204.84      4.98 o 
   4   5   3       23.03       21.90      2.75 o 
   5   5   3       30.78       29.96      3.31 o 
   6   5   3       20.03       18.07      3.03 o 
   7   5   3        1.83        4.82      3.32 o 
   8   5   3        0.59        3.03      3.56 o 
   9   5   3       83.85       92.19     15.98 o 
  -9   6   3        3.00       -2.83      4.67 o 
  -8   6   3       11.93       12.29      3.98 o 
  -7   6   3       41.14       40.01      4.86 o 
  -6   6   3       70.86       84.45      6.23 o 
  -5   6   3        1.47        1.30      1.87 o 
  -4   6   3       72.49       75.43      5.53 o 
  -3   6   3        9.34        6.18      2.08 o 
  -2   6   3      106.52      107.28      2.93 o 
  -1   6   3        4.88        4.08      1.07 o 
   0   6   3       11.02       10.71      1.10 o 
   1   6   3        5.84        3.96      0.87 o 
   2   6   3      273.27      284.42      4.89 o 
   3   6   3       14.76       11.72      2.44 o 
   4   6   3        5.43        7.44      2.29 o 
   5   6   3        0.08        1.54      2.04 o 
   6   6   3        2.80        2.43      2.42 o 
   7   6   3       14.57       14.50      3.83 o 
   8   6   3       15.26       29.88      9.40 o 
   9   6   3        1.97        6.06      6.49 o 
  -9   7   3       13.58       24.84      9.64 o 
  -8   7   3       40.02       40.60      6.73 o 
  -7   7   3       23.92       24.99      4.29 o 
  -6   7   3       63.22       73.94      6.14 o 
  -5   7   3        0.19        8.14      2.88 o 
  -4   7   3       54.36       51.26      4.01 o 
  -3   7   3      332.85      309.34      7.16 o 
  -2   7   3      354.63      349.30      5.58 o 
  -1   7   3        3.44        3.18      1.08 o 
   0   7   3       66.22       66.64      2.37 o 
   1   7   3       89.44       89.00      3.19 o 
   2   7   3        0.96        0.91      1.67 o 
   3   7   3      109.61      117.98      4.99 o 
   4   7   3       18.04       18.50      2.90 o 
   5   7   3       42.60       36.12      5.34 o 
   6   7   3        0.49        3.28      2.42 o 
   7   7   3        3.62        7.38      4.24 o 
   8   7   3       38.93       51.81     12.77 o 
  -8   8   3       10.51        8.57      4.68 o 
  -7   8   3        2.74        8.52      3.81 o 
  -6   8   3        2.25        2.66      2.92 o 
  -5   8   3      229.98      242.22     10.77 o 
  -4   8   3      194.32      187.37      6.51 o 
  -3   8   3      360.38      370.06      9.14 o 
  -2   8   3      297.57      274.56      7.66 o 
  -1   8   3       26.23       27.02      2.42 o 
   0   8   3       36.56       44.37      2.92 o 
   1   8   3        0.48        0.08      1.34 o 
   2   8   3      705.85      685.88     21.34 o 
   3   8   3        0.36        3.64      2.29 o 
   4   8   3        1.59       -0.17      2.16 o 
   5   8   3        7.39        6.29      2.67 o 
   6   8   3       42.17       38.00      6.45 o 
   7   8   3        1.80        8.45      4.69 o 
   8   8   3        0.77       -4.58      7.03 o 
  -7   9   3        2.25       11.04      5.21 o 
  -6   9   3       87.70       94.54      7.48 o 
  -5   9   3        2.13        2.53      3.31 o 
  -4   9   3        0.26        1.64      1.05 o 
  -3   9   3        0.15        0.40      2.17 o 
  -2   9   3        1.85        2.60      1.81 o 
  -1   9   3       26.59       24.63      2.82 o 
   0   9   3       11.84        8.02      2.03 o 
   1   9   3      104.49       93.65      4.53 o 
   2   9   3      142.07      148.03      6.13 o 
   3   9   3       16.41       23.09      3.00 o 
   4   9   3        1.12        0.55      2.20 o 
   5   9   3        0.18       -2.31      2.31 o 
   6   9   3       24.80       33.07      9.82 o 
   7   9   3        0.59        0.61      4.18 o 
  -6  10   3       23.12       23.84      5.44 o 
  -5  10   3        1.93        7.10      3.33 o 
  -4  10   3        5.02        5.13      3.56 o 
  -3  10   3        3.21        7.98      2.33 o 
  -2  10   3        6.32        3.81      2.41 o 
  -1  10   3        3.86        4.78      1.96 o 
   0  10   3       22.60       21.32      2.89 o 
   1  10   3        1.79        3.05      1.84 o 
   2  10   3        2.10        3.20      1.89 o 
   3  10   3        4.06        5.69      1.91 o 
   4  10   3        5.47        6.24      2.40 o 
   5  10   3        3.86        3.34      6.06 o 
   6  10   3        3.40        8.60      5.58 o 
  -5  11   3        0.01        4.76      2.58 o 
  -4  11   3        0.37        8.50      3.40 o 
  -3  11   3        0.74        6.08      2.66 o 
  -2  11   3        0.19        2.16      1.97 o 
  -1  11   3        0.65        2.11      2.01 o 
   0  11   3       14.57       13.88      2.70 o 
   1  11   3        0.49       -0.52      1.92 o 
   2  11   3        8.16        9.69      2.42 o 
   3  11   3        5.87        1.75      2.12 o 
   4  11   3        2.64        9.83      2.76 o 
   5  11   3        0.09        2.72      5.30 o 
  -3  12   3        4.50        6.63      3.06 o 
  -2  12   3        0.50        4.64      2.61 o 
  -1  12   3        0.26        1.44      2.52 o 
   0  12   3        0.41        2.72      2.33 o 
   1  12   3        7.43        6.20      2.39 o 
   2  12   3       25.32       31.52      3.76 o 
 -10   0   4        1.60        1.45      6.28 o 
  -9   0   4      100.80      117.46     11.67 o 
  -8   0   4      368.25      349.14     12.21 o 
  -7   0   4      347.93      331.22     18.90 o 
  -6   0   4      513.81      496.80     13.88 o 
  -5   0   4      454.29      455.92     21.30 o 
  -4   0   4      573.12      640.72     13.17 o 
  -3   0   4      537.28      530.98     16.11 o 
  -2   0   4    25238.39    25091.62    366.08 o 
  -1   0   4     1412.66     1458.56     16.43 o 
   0   0   4       12.01       13.91      0.94 o 
   1   0   4     3534.59     3406.42     40.30 o 
   2   0   4    30229.93    30431.35    442.61 o 
   3   0   4        2.15        5.69      2.95 o 
   4   0   4      559.22      554.53     18.27 o 
   5   0   4       43.61       48.26      4.52 o 
   6   0   4      206.26      200.12      8.79 o 
   7   0   4      147.34      151.63      7.86 o 
   8   0   4       51.84       49.93      6.25 o 
   9   0   4        3.04       16.89      6.90 o 
  10   0   4       11.94       12.73      7.29 o 
 -10   1   4       16.87       14.86      5.42 o 
  -9   1   4        5.37        6.28      4.36 o 
  -8   1   4       18.35       21.21      3.83 o 
  -7   1   4      216.40      230.06      7.03 o 
  -6   1   4        0.84        1.11      1.54 o 
  -5   1   4     1626.96     1617.66     23.60 o 
  -4   1   4       23.48       20.16      1.75 o 
  -3   1   4        0.15        0.01      0.70 o 
  -2   1   4    24061.06    23646.68    244.74 o 
  -1   1   4     2640.74     2480.65     18.78 o 
   0   1   4        9.01        6.30      0.60 o 
   1   1   4     5084.00     5082.47     42.67 o 
   2   1   4      564.48      502.78      6.20 o 
   3   1   4      197.32      171.26      3.87 o 
   4   1   4      635.04      652.74      9.94 o 
   5   1   4      912.35      910.20     13.41 o 
   6   1   4      392.84      381.46     10.12 o 
   7   1   4       33.37       29.67      3.23 o 
   8   1   4       40.62       49.73      4.40 o 
   9   1   4       21.25       15.13      4.71 o 
  10   1   4        6.42       17.85      7.67 o 
 -10   2   4        0.15       -4.81      5.70 o 
  -9   2   4        6.62        8.95      3.54 o 
  -8   2   4       10.81        9.17      2.91 o 
  -7   2   4       18.57       16.84      2.61 o 
  -6   2   4        6.96        8.96      3.07 o 
  -5   2   4      239.10      255.24      6.32 o 
  -4   2   4      565.62      549.34      8.48 o 
  -3   2   4        9.06        9.27      1.28 o 
  -2   2   4     2669.00     2657.81     22.30 o 
  -1   2   4       23.89       21.29      1.23 o 
   0   2   4      378.39      405.14      4.15 o 
   1   2   4     2370.54     2287.09     20.22 o 
   2   2   4        0.02        4.91      0.78 o 
   3   2   4      211.77      246.07      4.23 o 
   4   2   4       89.06       91.90      4.11 o 
   5   2   4       32.85       37.43      3.03 o 
   6   2   4      175.43      171.13      5.61 o 
   7   2   4      388.57      420.21     11.50 o 
   8   2   4        0.03       -1.28      3.42 o 
   9   2   4        0.66        2.23      3.15 o 
  10   2   4       41.59       35.31      9.11 o 
 -10   3   4       89.11      102.26     11.30 o 
  -9   3   4        2.36        1.65      5.77 o 
  -8   3   4        3.97        3.45      2.51 o 
  -7   3   4       11.35       11.90      6.70 o 
  -6   3   4        2.99        4.57      2.72 o 
  -5   3   4       24.04       25.74      2.62 o 
  -4   3   4        2.78        2.84      1.08 o 
  -3   3   4       71.35       84.32      2.96 o 
  -2   3   4      155.83      176.40      3.35 o 
  -1   3   4       59.19       53.02      1.62 o 
   0   3   4      226.20      255.45      3.39 o 
   1   3   4      544.84      586.76      5.86 o 
   2   3   4     1941.16     1942.58     20.03 o 
   3   3   4      237.25      231.84      5.83 o 
   4   3   4       43.71       42.48      1.96 o 
   5   3   4       80.50       85.80      5.06 o 
   6   3   4      433.95      396.55      8.79 o 
   7   3   4      192.09      185.39      6.45 o 
   8   3   4       36.30       46.02      6.07 o 
   9   3   4        1.47        2.26      3.39 o 
  10   3   4        3.35       15.87      6.91 o 
 -10   4   4        0.16        6.21      3.68 o 
  -9   4   4        0.76        0.68      3.75 o 
  -8   4   4       62.55       58.72      7.39 o 
  -7   4   4        0.51       -0.47      3.30 o 
  -6   4   4        2.16        6.16      2.78 o 
  -5   4   4      369.93      374.20      7.90 o 
  -4   4   4        0.63        1.22      0.91 o 
  -3   4   4       82.17       79.66      2.50 o 
  -2   4   4      919.58      890.62      8.96 o 
  -1   4   4      552.20      539.77      5.40 o 
   0   4   4      126.57      121.47      3.59 o 
   1   4   4      368.55      390.40      4.76 o 
   2   4   4     1794.92     1896.71     18.41 o 
   3   4   4      346.38      377.47      6.51 o 
   4   4   4       29.06       29.90      3.65 o 
   5   4   4       98.66      102.72      5.49 o 
   6   4   4        2.44        5.52      3.10 o 
   7   4   4       56.30       50.20      4.36 o 
   8   4   4        5.21        9.81      3.46 o 
   9   4   4       11.84        6.37      4.45 o 
 -10   5   4        4.21        0.70      6.72 o 
  -9   5   4       15.25        8.69      5.10 o 
  -8   5   4       74.15       77.07      6.37 o 
  -7   5   4        0.79        1.86      2.80 o 
  -6   5   4       50.50       49.21      4.69 o 
  -5   5   4       90.62       98.45      4.58 o 
  -4   5   4      123.36      119.75      6.93 o 
  -3   5   4        5.58        5.80      1.51 o 
  -2   5   4       91.45       90.26      2.63 o 
  -1   5   4      198.33      198.90      3.36 o 
   0   5   4     1383.79     1488.08     13.79 o 
   1   5   4      219.99      223.95      4.00 o 
   2   5   4      529.88      511.86      6.63 o 
   3   5   4      475.02      475.20      8.78 o 
   4   5   4       84.28       86.54      5.20 o 
   5   5   4      579.81      598.72     11.26 o 
   6   5   4        5.65        8.34      2.78 o 
   7   5   4       98.35      104.49      9.50 o 
   8   5   4       58.97       60.35      6.18 o 
   9   5   4        9.17        7.95      4.36 o 
  -9   6   4       39.91       28.59      6.35 o 
  -8   6   4       31.42       32.08      6.15 o 
  -7   6   4       64.73       72.29      9.33 o 
  -6   6   4        7.55        5.21      2.77 o 
  -5   6   4       62.23       68.59      8.63 o 
  -4   6   4       16.21       18.55      2.75 o 
  -3   6   4      288.77      280.98      6.76 o 
  -2   6   4       89.21       79.08      2.43 o 
  -1   6   4        3.67        3.27      0.92 o 
   0   6   4      153.71      149.57      2.94 o 
   1   6   4      394.65      372.93      5.40 o 
   2   6   4      133.99      140.58      3.68 o 
   3   6   4       78.62       80.98      4.28 o 
   4   6   4       11.28       16.64      2.80 o 
   5   6   4       41.19       36.94      3.62 o 
   6   6   4        6.36        6.71      2.98 o 
   7   6   4        0.02        0.37      4.55 o 
   8   6   4        6.60        7.39      4.13 o 
   9   6   4        7.90        3.06      4.85 o 
  -9   7   4        1.21        0.13      9.05 o 
  -8   7   4        0.20       -1.49      4.18 o 
  -7   7   4       32.86       35.67      5.03 o 
  -6   7   4        7.45       14.22      5.45 o 
  -5   7   4      143.81      141.01      7.92 o 
  -4   7   4        0.06        0.65      1.96 o 
  -3   7   4      755.49      731.41     10.03 o 
  -2   7   4        0.88        0.77      0.92 o 
  -1   7   4        6.73        5.75      1.44 o 
   0   7   4      212.91      204.69      4.10 o 
   1   7   4        0.52       -1.13      1.13 o 
   2   7   4      145.35      148.86      4.25 o 
   3   7   4        0.81        2.51      2.02 o 
   4   7   4        8.87        5.34      2.23 o 
   5   7   4      129.31      134.68      7.31 o 
   6   7   4        4.43        6.86      3.24 o 
   7   7   4       52.64       62.67      7.58 o 
   8   7   4        0.03        2.66      6.95 o 
  -8   8   4        1.28       -2.53      5.02 o 
  -7   8   4       24.56       25.37      4.57 o 
  -6   8   4       40.31       54.58      5.65 o 
  -5   8   4       68.16       60.22      5.75 o 
  -4   8   4      121.63      121.64      8.23 o 
  -3   8   4       16.29       20.66      3.86 o 
  -2   8   4       19.96       19.79      2.33 o 
  -1   8   4       47.99       43.23      2.69 o 
   0   8   4       86.30       88.25      3.02 o 
   1   8   4       56.52       49.42      3.28 o 
   2   8   4       79.78       87.86      6.44 o 
   3   8   4        0.57       -1.27      2.65 o 
   4   8   4       15.40       28.63      6.20 o 
   5   8   4        0.03        1.39      2.60 o 
   6   8   4        9.67        6.12      3.20 o 
   7   8   4        0.01        2.93      3.87 o 
   8   8   4        0.91        6.56      8.85 o 
  -7   9   4        0.12        4.56      4.63 o 
  -6   9   4        1.40        9.45      4.49 o 
  -5   9   4       17.31       14.85      3.84 o 
  -4   9   4        6.25        5.23      2.99 o 
  -3   9   4        7.82        6.97      3.00 o 
  -2   9   4       22.69       23.79      2.99 o 
  -1   9   4       57.18       57.21      4.83 o 
   0   9   4      105.55       94.50      4.39 o 
   1   9   4        4.63        6.91      2.14 o 
   2   9   4        5.53        3.85      1.80 o 
   3   9   4       31.81       34.24      3.44 o 
   4   9   4        9.84        8.51      2.81 o 
   5   9   4       11.51        7.04      4.24 o 
   6   9   4        2.44       -1.92      1.92 o 
   7   9   4        5.27       13.94      8.50 o 
  -6  10   4       10.23        7.61      4.30 o 
  -5  10   4        4.02       10.74      3.47 o 
  -4  10   4        6.30       10.04      3.39 o 
  -3  10   4        7.40       12.78      2.98 o 
  -2  10   4        0.70       -0.47      1.90 o 
  -1  10   4       40.24       40.54      3.54 o 
   0  10   4        3.88        3.35      1.95 o 
   1  10   4       52.29       49.23      4.66 o 
   2  10   4       30.60       37.60      3.69 o 
   3  10   4        1.12        3.44      2.06 o 
   4  10   4        1.23        5.42      2.36 o 
   5  10   4       19.09       23.64      3.94 o 
   6  10   4        2.17       -5.49      5.89 o 
  -5  11   4       16.48       25.47      4.57 o 
  -4  11   4        1.37        5.33      2.80 o 
  -3  11   4       45.23       63.06      5.61 o 
  -2  11   4       21.66       24.67      3.23 o 
  -1  11   4        9.55       11.56      3.44 o 
   0  11   4        4.36        7.06      2.32 o 
   1  11   4       23.74       23.00      3.56 o 
   2  11   4        4.83        7.92      2.06 o 
   3  11   4        0.42        0.81      2.63 o 
   4  11   4        8.59        7.88      2.99 o 
  -3  12   4       12.73       20.00      3.67 o 
  -2  12   4        5.22        6.96      3.36 o 
  -1  12   4        2.80        2.76      2.32 o 
   0  12   4       20.30       26.02      3.48 o 
   1  12   4        0.04        7.25      3.04 o 
   2  12   4        0.60        6.06      4.63 o 
 -10   1   5       22.25       16.05      8.09 o 
  -9   1   5        0.04        3.36      5.44 o 
  -8   1   5       16.31       14.39      3.28 o 
  -7   1   5        5.81        6.48      2.11 o 
  -6   1   5       24.90       27.52      2.64 o 
  -5   1   5     1687.89     1694.51     24.42 o 
  -4   1   5      157.88      158.61      3.83 o 
  -3   1   5      814.24      874.58     11.12 o 
  -2   1   5     5111.70     4805.77    105.16 o 
  -1   1   5    12756.79    12671.38     82.26 o 
   0   1   5     8201.25     8141.94     54.97 o 
   1   1   5        6.03       11.51      0.72 o 
   2   1   5      446.91      461.70      6.50 o 
   3   1   5      502.15      470.93      6.52 o 
   4   1   5     4439.32     4495.15     55.12 o 
   5   1   5      311.61      333.73      7.09 o 
   6   1   5       48.38       51.56      3.71 o 
   7   1   5      127.29      131.46      5.57 o 
   8   1   5        9.08        5.56      3.22 o 
   9   1   5       19.90       25.10      5.33 o 
  10   1   5        0.02        7.00      4.50 o 
 -10   2   5        5.75        2.06      4.61 o 
  -9   2   5      305.11      306.93     21.82 o 
  -8   2   5        1.31       -2.77      2.77 o 
  -7   2   5      198.84      179.77      6.85 o 
  -6   2   5      214.43      207.07      5.66 o 
  -5   2   5      433.56      413.80      7.56 o 
  -4   2   5     1685.58     1660.86     19.89 o 
  -3   2   5      695.69      661.34      8.34 o 
  -2   2   5     1465.23     1422.76     12.81 o 
  -1   2   5      244.51      270.96      2.66 o 
   0   2   5    12332.58    11434.22     76.66 o 
   1   2   5       72.22       80.39      1.68 o 
   2   2   5       16.37       21.98      1.23 o 
   3   2   5      640.14      600.44      8.71 o 
   4   2   5      398.53      373.31      6.13 o 
   5   2   5     1132.06     1128.10     14.03 o 
   6   2   5       13.78       15.77      3.51 o 
   7   2   5        7.46        7.42      2.35 o 
   8   2   5       80.96       83.65      6.60 o 
   9   2   5        1.16        8.36      4.15 o 
  10   2   5        0.01        5.14      5.69 o 
 -10   3   5        6.67        5.60      5.97 o 
  -9   3   5       38.73       49.41      5.42 o 
  -8   3   5        1.53       -1.28      2.33 o 
  -7   3   5      131.13      132.16      5.99 o 
  -6   3   5        0.04       -1.76      1.76 o 
  -5   3   5      248.61      256.02      7.99 o 
  -4   3   5     1042.46     1009.62     13.44 o 
  -3   3   5       66.11       91.07      2.37 o 
  -2   3   5     2313.23     2255.77     17.30 o 
  -1   3   5       10.42        5.30      0.67 o 
   0   3   5        0.14        0.21      0.44 o 
   1   3   5       36.72       29.08      1.40 o 
   2   3   5      401.89      442.38      5.51 o 
   3   3   5       43.90       33.05      3.57 o 
   4   3   5        1.16        2.82      1.01 o 
   5   3   5      381.61      370.22     10.81 o 
   6   3   5       83.87       79.78      4.68 o 
   7   3   5       22.43       19.53      3.48 o 
   8   3   5       31.19       41.00      5.04 o 
   9   3   5       66.56       73.02      6.90 o 
  10   3   5       27.23       30.59      8.87 o 
 -10   4   5        6.39       -3.95     11.51 o 
  -9   4   5        4.12        5.81      3.13 o 
  -8   4   5       17.26       24.18      5.42 o 
  -7   4   5      130.38      130.77      6.38 o 
  -6   4   5       34.24       37.33      4.04 o 
  -5   4   5      148.78      148.92      5.80 o 
  -4   4   5       23.29       26.44      2.82 o 
  -3   4   5        7.89       10.25      1.14 o 
  -2   4   5      402.23      426.93      5.58 o 
  -1   4   5      245.78      281.76      3.97 o 
   0   4   5      125.96      123.01      2.43 o 
   1   4   5     2516.59     2629.02     19.79 o 
   2   4   5     1359.83     1393.61     12.98 o 
   3   4   5      805.74      748.45     10.27 o 
   4   4   5       82.88       87.34      5.95 o 
   5   4   5      723.51      717.53     12.22 o 
   6   4   5       70.66       81.55      5.73 o 
   7   4   5       25.07       29.05      4.68 o 
   8   4   5        3.20        2.02      2.97 o 
   9   4   5       31.09       33.96      6.51 o 
 -10   5   5        7.42       10.47      4.20 o 
  -9   5   5        0.02        1.21      4.33 o 
  -8   5   5       72.92       68.07      6.06 o 
  -7   5   5        5.13        3.44      2.97 o 
  -6   5   5      144.02      131.13      6.14 o 
  -5   5   5      134.21      127.36      5.56 o 
  -4   5   5      331.61      312.59      8.63 o 
  -3   5   5        5.58        5.92      1.56 o 
  -2   5   5      691.35      642.40      7.81 o 
  -1   5   5     1065.12     1138.59     11.56 o 
   0   5   5      227.92      230.94      3.87 o 
   1   5   5      386.42      407.96      5.42 o 
   2   5   5      658.16      662.59      7.93 o 
   3   5   5      618.29      634.32      9.65 o 
   4   5   5      425.48      396.28     11.33 o 
   5   5   5        0.74        3.09      2.23 o 
   6   5   5      102.05      115.09      6.54 o 
   7   5   5       26.97       27.86      4.32 o 
   8   5   5        4.06        8.97      3.57 o 
   9   5   5       11.62       15.11      4.96 o 
  -9   6   5       10.22        2.72      4.75 o 
  -8   6   5        4.83        3.72      3.46 o 
  -7   6   5        2.07        1.59      2.85 o 
  -6   6   5       21.52       28.27      6.12 o 
  -5   6   5        0.00       -1.44      1.44 o 
  -4   6   5      193.27      188.15      5.84 o 
  -3   6   5      318.41      293.45      6.42 o 
  -2   6   5       25.62       25.20      1.55 o 
  -1   6   5       19.01       23.59      1.42 o 
   0   6   5      104.72      106.87      2.93 o 
   1   6   5       20.26       22.98      1.75 o 
   2   6   5       61.60       60.25      3.36 o 
   3   6   5       84.20       85.12      4.93 o 
   4   6   5      100.15       92.44      4.94 o 
   5   6   5       32.02       29.54      4.05 o 
   6   6   5        0.15        1.08      2.69 o 
   7   6   5        0.06        4.39      4.61 o 
   8   6   5       30.82       25.91     10.83 o 
   9   6   5        0.21       -0.81      6.15 o 
  -9   7   5       12.83       12.35      4.34 o 
  -8   7   5        0.26        1.06      3.41 o 
  -7   7   5       52.68       58.95      5.94 o 
  -6   7   5       32.74       34.81      4.57 o 
  -5   7   5       59.50       49.24      5.61 o 
  -4   7   5      399.79      399.53      9.35 o 
  -3   7   5        0.07        1.61      1.37 o 
  -2   7   5       46.15       47.93      2.71 o 
  -1   7   5      649.04      608.79      9.73 o 
   0   7   5       93.44       87.51      2.83 o 
   1   7   5       28.13       27.25      2.31 o 
   2   7   5      114.93      116.32      3.92 o 
   3   7   5       39.31       43.90      3.80 o 
   4   7   5        2.32        3.81      2.16 o 
   5   7   5       15.15       12.02      2.89 o 
   6   7   5        2.42       -2.40      2.40 o 
   7   7   5        5.02       14.33      5.72 o 
   8   7   5        0.10       -5.97      5.97 o 
  -8   8   5       14.99       13.45      4.44 o 
  -7   8   5       32.55       42.50      5.85 o 
  -6   8   5       20.27       14.35      4.54 o 
  -5   8   5      239.54      238.81     13.55 o 
  -4   8   5      107.46      120.25      6.72 o 
  -3   8   5       61.50       58.90      3.00 o 
  -2   8   5      148.88      144.82      5.79 o 
  -1   8   5       51.22       56.04      2.95 o 
   0   8   5        0.53        0.37      1.33 o 
   1   8   5      121.87      120.02      4.14 o 
   2   8   5      478.17      474.99      8.24 o 
   3   8   5       49.19       52.61      3.79 o 
   4   8   5        0.67        1.19      2.20 o 
   5   8   5       30.26       38.08      6.01 o 
   6   8   5       50.46       54.44      7.96 o 
   7   8   5        0.00        1.25      4.19 o 
  -7   9   5       10.51       12.43      3.77 o 
  -6   9   5       65.40       66.58      6.54 o 
  -5   9   5        0.07        1.08      2.82 o 
  -4   9   5       12.49       14.62      3.47 o 
  -3   9   5       38.28       47.24      4.34 o 
  -2   9   5        0.53        0.90      1.97 o 
  -1   9   5       83.72       85.03      4.29 o 
   0   9   5        4.70        7.82      2.04 o 
   1   9   5        7.27        8.45      2.95 o 
   2   9   5       51.30       57.02      4.15 o 
   3   9   5       67.14       69.60      5.63 o 
   4   9   5        0.09       -1.04      1.87 o 
   5   9   5       20.14       16.49      4.23 o 
   6   9   5        3.20        2.95      3.82 o 
   7   9   5        3.15        4.11      4.64 o 
  -6  10   5        3.23        6.60      3.86 o 
  -5  10   5        0.12        1.60      3.20 o 
  -4  10   5       19.60       19.56      5.17 o 
  -3  10   5        1.15        4.11      2.59 o 
  -2  10   5        6.96        9.73      2.34 o 
  -1  10   5       22.53       25.36      3.02 o 
   0  10   5      109.61      107.23      4.91 o 
   1  10   5        6.93        8.18      1.86 o 
   2  10   5       13.77       15.61      2.63 o 
   3  10   5       12.20        8.92      2.51 o 
   4  10   5       10.14       15.03      3.42 o 
   5  10   5        8.64        7.23      3.16 o 
   6  10   5        6.18       12.22      5.21 o 
  -5  11   5        0.05        2.77      3.08 o 
  -4  11   5        0.83        3.77      2.49 o 
  -3  11   5        0.06        3.50      2.31 o 
  -2  11   5        0.70        1.64      3.32 o 
  -1  11   5        0.19        2.05      2.05 o 
   0  11   5        2.41        7.13      2.87 o 
   1  11   5       15.43       18.55      2.83 o 
   2  11   5        1.69        3.70      2.20 o 
   3  11   5        0.48        3.92      2.15 o 
   4  11   5        1.44        5.66      2.98 o 
  -3  12   5        3.49        7.34      4.10 o 
  -2  12   5        2.72       10.62      3.75 o 
  -1  12   5        0.82        3.37      2.40 o 
   0  12   5        0.01        5.14      2.32 o 
   1  12   5        1.55        6.72      2.97 o 
   2  12   5       10.28       15.93      3.86 o 
 -10   0   6       79.21       57.91     11.44 o 
  -9   0   6        4.07       15.19      7.08 o 
  -8   0   6        2.94       -3.21      4.12 o 
  -7   0   6      498.07      518.85     15.75 o 
  -6   0   6      270.75      267.73      8.99 o 
  -5   0   6      140.61      124.60      5.48 o 
  -4   0   6     1360.81     1326.00     25.58 o 
  -3   0   6       66.79       72.03      5.92 o 
  -2   0   6     5914.19     6142.87     64.82 o 
  -1   0   6     4328.80     4424.69     41.38 o 
   0   0   6      950.18     1010.37      9.54 o 
   1   0   6     3656.03     3594.61     33.63 o 
   2   0   6     4699.88     4865.39    191.55 o 
   3   0   6      608.26      629.49     18.85 o 
   4   0   6     2141.96     2121.16     35.40 o 
   5   0   6      890.86      869.22     22.23 o 
   6   0   6        0.07        2.88      2.62 o 
   7   0   6       92.75      105.48      7.38 o 
   8   0   6       77.04       97.96     13.02 o 
   9   0   6       50.27       50.01     10.62 o 
  10   0   6       14.07       20.01      7.99 o 
 -10   1   6        0.74       -2.50      4.50 o 
  -9   1   6      119.76      125.46     13.21 o 
  -8   1   6       66.25       70.25      7.83 o 
  -7   1   6      212.75      205.06      7.18 o 
  -6   1   6        8.88        7.20      2.69 o 
  -5   1   6        1.77        1.93      1.75 o 
  -4   1   6     1494.03     1574.21     18.68 o 
  -3   1   6       60.12       70.11      3.04 o 
  -2   1   6     7205.52     7198.57     57.01 o 
  -1   1   6     1880.44     1840.92     12.98 o 
   0   1   6     2758.80     2743.44     20.35 o 
   1   1   6     1865.82     1855.64     16.94 o 
   2   1   6      175.70      197.61      6.08 o 
   3   1   6    10464.27    10956.40    101.42 o 
   4   1   6      174.12      195.33      4.24 o 
   5   1   6       99.35       95.61      3.96 o 
   6   1   6      349.23      333.88      7.70 o 
   7   1   6      148.25      160.85      5.85 o 
   8   1   6        5.31        9.31      4.40 o 
   9   1   6        3.61        3.85      4.09 o 
  10   1   6        0.16        7.49      4.59 o 
 -10   2   6        4.84       -0.35      4.55 o 
  -9   2   6       41.19       49.36      7.16 o 
  -8   2   6        1.85        0.15      2.19 o 
  -7   2   6        3.07        5.80      3.30 o 
  -6   2   6       34.47       45.92      3.68 o 
  -5   2   6        0.43       -0.25      2.21 o 
  -4   2   6       61.53       71.53      3.15 o 
  -3   2   6     2188.08     2333.89     21.95 o 
  -2   2   6     1118.26     1207.22      9.90 o 
  -1   2   6      328.94      382.12      3.47 o 
   0   2   6      445.58      420.79      4.01 o 
   1   2   6      402.74      396.92      4.43 o 
   2   2   6     1065.77     1114.26     10.21 o 
   3   2   6      476.22      467.32      7.38 o 
   4   2   6      115.10      109.77      3.21 o 
   5   2   6        2.54        4.30      1.41 o 
   6   2   6      633.82      633.52     11.40 o 
   7   2   6       52.67       56.58      5.13 o 
   8   2   6       15.79        7.03      3.25 o 
   9   2   6        1.45        0.11      3.33 o 
  10   2   6        5.90        0.16      5.12 o 
 -10   3   6        9.92       11.93      5.25 o 
  -9   3   6        5.76        7.45      3.34 o 
  -8   3   6       31.10       44.68      5.62 o 
  -7   3   6       83.39       87.26      6.31 o 
  -6   3   6      196.09      211.76      7.13 o 
  -5   3   6      224.85      254.76      5.99 o 
  -4   3   6     1132.62     1127.80     13.31 o 
  -3   3   6        3.85        6.67      0.96 o 
  -2   3   6      313.42      285.98      4.30 o 
  -1   3   6     1416.00     1434.78     10.75 o 
   0   3   6     1064.12     1074.53      9.58 o 
   1   3   6      211.49      209.62      3.10 o 
   2   3   6      275.40      272.43      4.11 o 
   3   3   6      471.18      479.55      7.97 o 
   4   3   6      288.88      286.22      6.38 o 
   5   3   6        0.03       -1.22      1.78 o 
   6   3   6        8.51        7.21      3.01 o 
   7   3   6        0.51        0.78      2.28 o 
   8   3   6       14.76       21.52      4.26 o 
   9   3   6       21.66       22.08      8.81 o 
  10   3   6        1.31        1.18      5.21 o 
 -10   4   6       19.66       36.32      7.56 o 
  -9   4   6      162.49      170.81      8.05 o 
  -8   4   6       34.94       40.87      6.54 o 
  -7   4   6       76.23       88.14      6.12 o 
  -6   4   6      396.56      403.43     10.23 o 
  -5   4   6        4.11        2.56      1.49 o 
  -4   4   6       76.60       75.81      3.40 o 
  -3   4   6      247.23      266.38      4.34 o 
  -2   4   6        2.07        1.10      0.79 o 
  -1   4   6      242.44      217.61      3.60 o 
   0   4   6       43.38       48.05      1.74 o 
   1   4   6        5.85        3.48      0.72 o 
   2   4   6       63.42       72.37      2.03 o 
   3   4   6       17.60       21.30      2.33 o 
   4   4   6        0.24       -0.32      0.97 o 
   5   4   6        6.36       12.23      3.16 o 
   6   4   6      309.92      314.15      8.04 o 
   7   4   6       85.41       91.36     10.01 o 
   8   4   6       31.84       34.46      8.41 o 
   9   4   6       99.68      111.49     10.51 o 
 -10   5   6        3.61        4.66      5.34 o 
  -9   5   6        4.79       -4.10      4.10 o 
  -8   5   6        4.76        5.81      3.33 o 
  -7   5   6      128.69      128.64      6.59 o 
  -6   5   6       76.94       92.59      5.81 o 
  -5   5   6        0.77        0.02      2.32 o 
  -4   5   6      269.34      255.69      6.29 o 
  -3   5   6      334.69      330.11      6.35 o 
  -2   5   6      565.04      530.57      8.32 o 
  -1   5   6       67.26       63.49      2.40 o 
   0   5   6     1060.60     1022.77      9.54 o 
   1   5   6      474.20      467.66      5.44 o 
   2   5   6        1.86        2.51      0.97 o 
   3   5   6     1742.60     1772.82     20.48 o 
   4   5   6      125.99      133.31      5.27 o 
   5   5   6      109.69      100.74      8.03 o 
   6   5   6       27.50       31.82      5.77 o 
   7   5   6        6.83        7.07      3.00 o 
   8   5   6        0.34        0.49      2.99 o 
   9   5   6       37.60       57.08     11.01 o 
  -9   6   6       18.39       22.14     12.77 o 
  -8   6   6       34.32       29.01      4.84 o 
  -7   6   6       42.26       59.41      8.37 o 
  -6   6   6        3.48        2.29      3.57 o 
  -5   6   6        8.42        7.01      2.69 o 
  -4   6   6      535.50      525.52     10.08 o 
  -3   6   6        3.79        5.76      1.79 o 
  -2   6   6      607.34      593.46      6.87 o 
  -1   6   6       20.72       17.73      1.46 o 
   0   6   6       91.23       94.39      2.67 o 
   1   6   6       20.19       21.78      1.75 o 
   2   6   6        6.30        5.35      1.49 o 
   3   6   6        4.30        6.07      2.23 o 
   4   6   6      107.26      100.18      4.63 o 
   5   6   6       31.31       31.94      4.00 o 
   6   6   6       33.19       30.87      8.85 o 
   7   6   6       63.44       88.59      9.45 o 
   8   6   6       22.32       28.23      5.66 o 
   9   6   6        1.05        9.87      4.89 o 
  -9   7   6       21.53       24.28      5.10 o 
  -8   7   6       11.24       11.05      4.46 o 
  -7   7   6       15.12       13.37      5.31 o 
  -6   7   6       33.32       47.06     11.29 o 
  -5   7   6        0.78        3.16      2.52 o 
  -4   7   6        3.02        1.34      2.46 o 
  -3   7   6       48.70       51.50      3.59 o 
  -2   7   6       56.85       52.38      3.05 o 
  -1   7   6      280.49      270.63      5.11 o 
   0   7   6       15.13       14.34      1.67 o 
   1   7   6        2.95        2.89      1.39 o 
   2   7   6       39.60       38.05      2.75 o 
   3   7   6       28.55       26.02      3.07 o 
   4   7   6        0.02        2.62      2.13 o 
   5   7   6        4.57       -1.37      3.27 o 
   6   7   6        1.19        5.48      2.81 o 
   7   7   6       43.32       37.68      9.70 o 
   8   7   6        1.47        3.41      4.05 o 
  -8   8   6        3.44        8.66      3.95 o 
  -7   8   6        0.18        4.28      3.32 o 
  -6   8   6        3.15       -2.55      2.55 o 
  -5   8   6       31.46       34.87      6.45 o 
  -4   8   6       14.23       14.92      3.65 o 
  -3   8   6       67.02       62.15      2.71 o 
  -2   8   6      137.23      135.06      4.53 o 
  -1   8   6       87.08       83.34      3.14 o 
   0   8   6      118.14      104.15      4.33 o 
   1   8   6       12.72       14.14      2.03 o 
   2   8   6       29.47       44.25      3.09 o 
   3   8   6       25.42       29.68      3.04 o 
   4   8   6        0.19       -1.79      2.29 o 
   5   8   6       13.33       13.26      3.89 o 
   6   8   6       10.24       10.14      3.75 o 
   7   8   6       16.61        7.22      7.33 o 
  -7   9   6       18.82       25.42     11.58 o 
  -6   9   6        1.14        5.97      3.65 o 
  -5   9   6       35.07       22.00      4.54 o 
  -4   9   6        7.34        2.27      2.55 o 
  -3   9   6        0.57        3.29      2.42 o 
  -2   9   6        1.55        0.96      1.63 o 
  -1   9   6        9.18       11.30      2.20 o 
   0   9   6       13.82       11.45      2.22 o 
   1   9   6       63.31       52.86      3.61 o 
   2   9   6       89.07       79.85      4.80 o 
   3   9   6        4.17        5.20      2.43 o 
   4   9   6        0.36        1.92      2.12 o 
   5   9   6        6.70        3.68      3.31 o 
   6   9   6        6.88        6.22      3.82 o 
   7   9   6       11.38        8.20      5.50 o 
  -6  10   6        3.37        5.99      3.60 o 
  -5  10   6       15.59       14.14      4.07 o 
  -4  10   6        3.69       11.45      3.16 o 
  -3  10   6       21.90       22.12      4.32 o 
  -2  10   6        2.67        3.09      2.13 o 
  -1  10   6        5.23        8.21      2.26 o 
   0  10   6      111.47      109.18      4.77 o 
   1  10   6        0.61       -1.05      1.98 o 
   2  10   6        0.00        2.93      1.94 o 
   3  10   6        1.90        2.90      2.11 o 
   4  10   6        0.00        3.25      2.69 o 
   5  10   6        0.00        2.92      2.66 o 
   6  10   6        2.98        8.12      5.64 o 
  -5  11   6        0.49        0.77      2.83 o 
  -4  11   6        0.95        2.07      2.58 o 
  -3  11   6       11.65       24.32      3.74 o 
  -2  11   6        1.65        1.18      2.60 o 
  -1  11   6       35.31       38.24      3.78 o 
   0  11   6        3.07        6.38      2.11 o 
   1  11   6        7.58        6.30      1.57 o 
   2  11   6       18.16       23.49      3.98 o 
   3  11   6        0.43        2.16      2.71 o 
   4  11   6       14.32       12.99      3.41 o 
  -3  12   6        3.36        9.98      3.76 o 
  -2  12   6       52.13       64.87      6.37 o 
  -1  12   6       20.68       28.73      4.19 o 
   0  12   6        0.35        1.08      2.07 o 
   1  12   6        0.02        2.84      2.32 o 
   2  12   6        2.77        8.47      2.86 o 
 -10   1   7        9.03       11.77      5.40 o 
  -9   1   7       19.18       20.93      5.05 o 
  -8   1   7      100.21      105.79      8.65 o 
  -7   1   7       57.89       62.13      5.19 o 
  -6   1   7        4.46        8.10      2.34 o 
  -5   1   7      711.77      693.53     10.24 o 
  -4   1   7       51.75       52.87      2.39 o 
  -3   1   7     1290.99     1280.17     12.92 o 
  -2   1   7     2374.40     2380.29     20.44 o 
  -1   1   7      829.96      875.60      6.84 o 
   0   1   7     1172.29     1197.16      9.80 o 
   1   1   7      888.40      857.38      7.12 o 
   2   1   7     2194.43     2412.09     20.22 o 
   3   1   7     2210.53     2290.13     25.63 o 
   4   1   7      444.72      477.35      7.24 o 
   5   1   7      727.32      743.99     10.45 o 
   6   1   7      370.03      359.74      7.14 o 
   7   1   7        0.09       -0.20      2.38 o 
   8   1   7       34.44       34.52     10.12 o 
   9   1   7        3.85        3.86      4.29 o 
  10   1   7        0.05        2.78      4.47 o 
 -10   2   7        2.51        2.15      4.46 o 
  -9   2   7        0.39        5.10      3.97 o 
  -8   2   7        6.24        4.22      2.52 o 
  -7   2   7        2.11        4.92      3.44 o 
  -6   2   7        2.01        0.46      2.16 o 
  -5   2   7      729.33      715.53     12.71 o 
  -4   2   7     2623.61     2684.25     30.08 o 
  -3   2   7      123.75      125.95      2.69 o 
  -2   2   7     2433.63     2320.52     18.98 o 
  -1   2   7     1738.51     1745.28     11.96 o 
   0   2   7      413.37      442.41      4.24 o 
   1   2   7       79.23       89.55      1.67 o 
   2   2   7      538.58      561.40      7.19 o 
   3   2   7     1159.43     1198.95     15.21 o 
   4   2   7       33.62       39.64      3.81 o 
   5   2   7       78.88       83.21      4.03 o 
   6   2   7      432.78      417.05      8.95 o 
   7   2   7        8.03        6.18      2.79 o 
   8   2   7        6.32        5.08      6.09 o 
   9   2   7       57.86       53.23     16.23 o 
  10   2   7        1.97        5.79      4.79 o 
 -10   3   7        2.71        5.78      5.09 o 
  -9   3   7       15.14       16.42      5.29 o 
  -8   3   7       97.44      103.74      8.85 o 
  -7   3   7       30.27       35.25      3.93 o 
  -6   3   7      347.47      345.25      9.12 o 
  -5   3   7      700.10      720.09     15.07 o 
  -4   3   7     1100.36     1092.10     12.94 o 
  -3   3   7      248.99      261.63      4.05 o 
  -2   3   7      568.95      585.26      6.51 o 
  -1   3   7       35.15       34.49      1.20 o 
   0   3   7     1996.09     1936.57     14.92 o 
   1   3   7      233.44      264.25      3.42 o 
   2   3   7     2305.53     2465.71     22.56 o 
   3   3   7      595.87      584.37      9.22 o 
   4   3   7      144.32      143.58      4.18 o 
   5   3   7      403.37      395.70      8.36 o 
   6   3   7      306.57      313.13      9.50 o 
   7   3   7        9.77        9.67      3.27 o 
   8   3   7       77.51       60.31      8.15 o 
   9   3   7        8.93        5.49      4.43 o 
 -10   4   7        0.42        8.94      9.54 o 
  -9   4   7       53.13       44.97      5.31 o 
  -8   4   7       60.92       63.46      5.60 o 
  -7   4   7        5.76        9.55      2.96 o 
  -6   4   7        5.32       12.09      2.88 o 
  -5   4   7      254.22      261.35      7.82 o 
  -4   4   7      112.70      101.88      4.09 o 
  -3   4   7     1721.58     1664.20     15.70 o 
  -2   4   7      200.84      194.60      3.59 o 
  -1   4   7      261.20      280.25      3.88 o 
   0   4   7      132.00      115.15      2.52 o 
   1   4   7     1111.60     1137.18      9.85 o 
   2   4   7        3.17        4.97      1.13 o 
   3   4   7      121.93      121.19      4.06 o 
   4   4   7       34.75       37.56      3.07 o 
   5   4   7      237.39      232.04      7.78 o 
   6   4   7       86.34       88.53     12.41 o 
   7   4   7      118.31      108.39     12.66 o 
   8   4   7       12.25       15.27      4.90 o 
   9   4   7        4.57       15.34      5.28 o 
 -10   5   7       18.11       17.26      5.50 o 
  -9   5   7       33.89       34.95      7.90 o 
  -8   5   7       78.60       81.80      6.55 o 
  -7   5   7       46.31       38.31      4.63 o 
  -6   5   7      116.56      135.04     10.56 o 
  -5   5   7        0.16        1.02      2.23 o 
  -4   5   7      251.01      246.72      8.93 o 
  -3   5   7      112.93      121.53      3.84 o 
  -2   5   7       72.23       74.09      3.78 o 
  -1   5   7     1389.09     1358.28     14.59 o 
   0   5   7       50.05       43.23      2.07 o 
   1   5   7        1.19        1.40      0.84 o 
   2   5   7      137.56      147.08      2.98 o 
   3   5   7        0.06        2.85      1.46 o 
   4   5   7      641.08      624.45     11.19 o 
   5   5   7      270.29      276.49      8.60 o 
   6   5   7       13.00        6.34      4.25 o 
   7   5   7        8.11       10.23      3.30 o 
   8   5   7       33.41       35.31      5.34 o 
   9   5   7       30.15       33.02      8.66 o 
  -9   6   7        0.13       -2.80      2.80 o 
  -8   6   7        1.90        5.27      3.40 o 
  -7   6   7       17.25       16.43      3.64 o 
  -6   6   7      158.57      143.19     18.91 o 
  -5   6   7       12.96       12.20      3.17 o 
  -4   6   7      362.13      368.47     10.03 o 
  -3   6   7       66.77       66.25      3.66 o 
  -2   6   7       66.93       68.02      2.78 o 
  -1   6   7      575.86      555.64     11.15 o 
   0   6   7       44.07       46.32      2.19 o 
   1   6   7       62.14       55.11      2.67 o 
   2   6   7        6.23        3.82      1.45 o 
   3   6   7      152.86      150.05      5.30 o 
   4   6   7       35.19       42.23      3.63 o 
   5   6   7        0.04        0.80      2.48 o 
   6   6   7       60.81       47.80     11.79 o 
   7   6   7        3.87        2.68      3.05 o 
   8   6   7        1.14        4.39      3.29 o 
  -9   7   7        0.13       -0.26      3.79 o 
  -8   7   7       25.23       30.73      5.18 o 
  -7   7   7        0.48        2.19      2.60 o 
  -6   7   7        2.09        0.03      2.79 o 
  -5   7   7       17.22       15.18      3.39 o 
  -4   7   7      158.54      148.66      7.26 o 
  -3   7   7      106.30      113.51      4.49 o 
  -2   7   7       80.90       83.68      3.42 o 
  -1   7   7       83.70       84.02      3.51 o 
   0   7   7      111.00      112.59      3.29 o 
   1   7   7        4.56        0.72      1.37 o 
   2   7   7      121.37      123.71      4.30 o 
   3   7   7       11.63       12.44      3.92 o 
   4   7   7      110.72      118.10      5.47 o 
   5   7   7       39.58       49.77      7.84 o 
   6   7   7        4.42       12.69      4.84 o 
   7   7   7      118.40      131.02     16.31 o 
   8   7   7        9.42       12.00      4.60 o 
  -8   8   7        0.78        8.01      3.87 o 
  -7   8   7        4.14        1.35      3.22 o 
  -6   8   7        0.03        0.85      3.03 o 
  -5   8   7       16.64       20.18      3.78 o 
  -4   8   7        5.35        1.59      4.02 o 
  -3   8   7      369.55      373.71      7.60 o 
  -2   8   7       15.46        8.36      1.94 o 
  -1   8   7       15.35       13.90      1.72 o 
   0   8   7      328.80      312.23      5.65 o 
   1   8   7      184.08      181.00      4.36 o 
   2   8   7       16.79       18.35      2.29 o 
   3   8   7       10.08        6.33      2.05 o 
   4   8   7       28.79       31.80      5.17 o 
   5   8   7        0.12        3.34      3.14 o 
   6   8   7        0.21       -2.90      2.90 o 
   7   8   7        6.76       12.40      5.77 o 
  -7   9   7       13.90       12.91      4.56 o 
  -6   9   7        4.70        6.35      3.63 o 
  -5   9   7       58.11       73.84      6.72 o 
  -4   9   7        1.21        0.24      2.73 o 
  -3   9   7        0.45       -0.93      2.17 o 
  -2   9   7       10.89       13.91      2.84 o 
  -1   9   7      111.23      106.99      4.72 o 
   0   9   7      194.54      170.01      6.06 o 
   1   9   7      103.55      103.75      4.76 o 
   2   9   7        0.37        0.70      1.76 o 
   3   9   7       31.03       41.20      3.61 o 
   4   9   7        9.97       12.13      3.13 o 
   5   9   7        1.99        4.62      2.60 o 
   6   9   7       25.50       31.48      5.35 o 
  -6  10   7        3.67        7.58      5.96 o 
  -5  10   7        4.28       10.55      4.03 o 
  -4  10   7       16.56       21.92      4.02 o 
  -3  10   7        0.09        2.38      2.86 o 
  -2  10   7       18.26       19.47      2.88 o 
  -1  10   7       15.94       19.83      2.86 o 
   0  10   7        7.53        5.53      1.77 o 
   1  10   7        3.46        1.46      1.75 o 
   2  10   7       19.93       19.26      2.92 o 
   3  10   7       18.15       20.00      3.46 o 
   4  10   7        8.04        8.40      3.50 o 
   5  10   7       11.47       16.53      3.68 o 
  -5  11   7        3.22        9.44      3.82 o 
  -4  11   7        3.76        3.27      3.89 o 
  -3  11   7        1.09        2.52      2.65 o 
  -2  11   7        0.91        0.35      2.57 o 
  -1  11   7        0.42        6.28      2.33 o 
   0  11   7        3.22        5.68      2.12 o 
   1  11   7        3.49        4.87      2.21 o 
   2  11   7        0.08        3.55      2.28 o 
   3  11   7        3.92        1.85      3.16 o 
   4  11   7       17.66       17.19      3.79 o 
  -2  12   7        1.73        7.86      3.37 o 
  -1  12   7        0.02        1.95      2.79 o 
   0  12   7       14.83       19.49      7.26 o 
   1  12   7        4.90        5.60      1.62 o 
   2  12   7        0.15        1.33      2.84 o 
 -11   0   8        4.10        0.92      6.89 o 
 -10   0   8       29.20       38.90      9.97 o 
  -9   0   8        1.67       -4.64      4.64 o 
  -8   0   8        3.90        9.58      5.37 o 
  -7   0   8      377.93      339.87     16.90 o 
  -6   0   8      334.82      347.81     10.11 o 
  -5   0   8      259.82      274.00      7.96 o 
  -4   0   8        0.02       -1.37      1.79 o 
  -3   0   8       40.30       48.59      2.30 o 
  -2   0   8     2494.66     2639.10     26.17 o 
  -1   0   8       31.44       35.00      1.79 o 
   0   0   8     1310.92     1238.23     13.70 o 
   1   0   8      215.33      205.20      2.85 o 
   2   0   8      216.58      211.37     10.28 o 
   3   0   8      537.32      519.02     10.25 o 
   4   0   8     3754.35     3885.58     50.15 o 
   5   0   8      167.72      166.51      5.68 o 
   6   0   8        0.00        1.94      2.33 o 
   7   0   8       33.34       25.89      6.99 o 
   8   0   8       26.15       23.11      7.27 o 
   9   0   8       42.60       53.95     10.96 o 
  10   0   8       32.30       36.30     10.27 o 
 -10   1   8        1.98        3.90      4.99 o 
  -9   1   8       83.64       87.43     11.87 o 
  -8   1   8        1.22       -0.44      3.40 o 
  -7   1   8      138.33      156.29      6.36 o 
  -6   1   8      907.18      899.01     15.59 o 
  -5   1   8       21.59       21.02      2.03 o 
  -4   1   8     2405.63     2344.89     26.56 o 
  -3   1   8     2572.07     2654.35     25.20 o 
  -2   1   8        2.45        6.99      0.90 o 
  -1   1   8     3441.40     3495.20     24.88 o 
   0   1   8      234.94      221.00      2.61 o 
   1   1   8        9.05       13.76      0.79 o 
   2   1   8       98.65      102.85      2.02 o 
   3   1   8      451.83      474.69      6.72 o 
   4   1   8       60.66       59.82      2.64 o 
   5   1   8      963.68      923.19     12.30 o 
   6   1   8        1.20        1.50      1.54 o 
   7   1   8       10.55        8.67      3.07 o 
   8   1   8       95.20       96.65     12.08 o 
   9   1   8        1.39        4.73      6.54 o 
  10   1   8        1.98        7.62      6.92 o 
 -10   2   8        7.17        6.79      4.87 o 
  -9   2   8       11.63       16.20      5.41 o 
  -8   2   8        0.04       -1.48      3.27 o 
  -7   2   8       36.70       32.69      7.84 o 
  -6   2   8        3.90        3.94      2.35 o 
  -5   2   8      823.26      837.78     23.91 o 
  -4   2   8     1885.38     1930.62     20.45 o 
  -3   2   8       36.44       35.18      1.86 o 
  -2   2   8     1140.84     1120.78     10.18 o 
  -1   2   8        0.05        1.00      0.52 o 
   0   2   8     6219.01     6495.88     42.46 o 
   1   2   8      650.87      670.01      8.18 o 
   2   2   8      579.76      628.72      6.83 o 
   3   2   8       49.85       51.98      2.26 o 
   4   2   8        1.23        0.67      1.31 o 
   5   2   8       46.23       53.85      2.95 o 
   6   2   8       20.17       21.66      3.38 o 
   7   2   8        6.93        4.56      2.75 o 
   8   2   8       79.17       84.45      8.86 o 
   9   2   8        8.81       10.96      5.17 o 
 -10   3   8       33.24       34.18      6.70 o 
  -9   3   8        1.03       -4.18      5.15 o 
  -8   3   8        0.61        3.33      5.30 o 
  -7   3   8       36.18       40.89      4.18 o 
  -6   3   8       92.67       96.64      5.18 o 
  -5   3   8      142.23      144.92      4.77 o 
  -4   3   8      413.30      382.10      5.72 o 
  -3   3   8       28.16       26.28      1.46 o 
  -2   3   8     2342.92     2464.93     17.70 o 
  -1   3   8     1014.73     1109.58      8.52 o 
   0   3   8      508.26      507.96      5.37 o 
   1   3   8     2172.57     2250.12     27.88 o 
   2   3   8      371.67      371.23      5.19 o 
   3   3   8      211.26      211.68      6.31 o 
   4   3   8       50.75       54.25      2.91 o 
   5   3   8       96.81      105.67      4.70 o 
   6   3   8       31.14       28.23      3.93 o 
   7   3   8       36.49       25.57      4.77 o 
   8   3   8       30.54       26.68     10.47 o 
   9   3   8        1.17        2.10      3.44 o 
 -10   4   8       20.27       22.38     15.54 o 
  -9   4   8        1.51       -2.76      4.14 o 
  -8   4   8        0.54       -1.71      2.89 o 
  -7   4   8       30.83       33.52      4.05 o 
  -6   4   8      216.48      213.28      8.79 o 
  -5   4   8      222.93      211.77      7.05 o 
  -4   4   8      290.44      294.24      4.87 o 
  -3   4   8        2.85        6.46      1.09 o 
  -2   4   8      561.95      540.79      5.36 o 
  -1   4   8      226.16      230.03      3.50 o 
   0   4   8      540.59      537.87      6.23 o 
   1   4   8      433.98      379.36      4.79 o 
   2   4   8      305.23      331.68      4.80 o 
   3   4   8       49.85       50.94      3.18 o 
   4   4   8      895.14      876.68     15.70 o 
   5   4   8      120.49      116.94      8.25 o 
   6   4   8        0.17        0.62      2.43 o 
   7   4   8       11.16       15.55      3.65 o 
   8   4   8       46.31       43.04      6.89 o 
   9   4   8        0.08       10.89      5.34 o 
 -10   5   8        8.94        3.91      5.08 o 
  -9   5   8       13.87       18.29      9.77 o 
  -8   5   8       29.14       33.41      4.81 o 
  -7   5   8        0.04        5.62      3.07 o 
  -6   5   8      279.46      290.17      8.97 o 
  -5   5   8      303.90      301.60      8.91 o 
  -4   5   8      279.67      264.92      7.08 o 
  -3   5   8       22.93       21.51      2.06 o 
  -2   5   8       26.79       37.02      1.46 o 
  -1   5   8        6.00        8.03      1.04 o 
   0   5   8       34.83       44.17      2.13 o 
   1   5   8       85.86       85.76      2.12 o 
   2   5   8      531.48      520.55      6.25 o 
   3   5   8      210.56      203.37      4.97 o 
   4   5   8       39.15       41.60      3.53 o 
   5   5   8       11.24       12.07      4.38 o 
   6   5   8       13.84       19.59      3.81 o 
   7   5   8       48.53       57.37      5.97 o 
   8   5   8       61.10       79.29      7.41 o 
   9   5   8        2.07        0.67      4.73 o 
  -9   6   8        5.56        1.46      4.40 o 
  -8   6   8        7.84       15.41      3.84 o 
  -7   6   8       30.19       35.89      4.67 o 
  -6   6   8       13.02       13.55      3.51 o 
  -5   6   8       59.07       71.27      7.22 o 
  -4   6   8      261.89      269.17      7.96 o 
  -3   6   8       26.08       22.18      3.64 o 
  -2   6   8       20.68       24.18      2.49 o 
  -1   6   8      131.60      125.16      3.53 o 
   0   6   8     1291.53     1248.42     12.50 o 
   1   6   8       41.83       39.98      2.23 o 
   2   6   8      123.34      120.50      3.76 o 
   3   6   8      712.65      661.39     11.69 o 
   4   6   8       65.61       77.11      4.55 o 
   5   6   8        0.28        1.42      3.87 o 
   6   6   8       10.85       12.31      5.09 o 
   7   6   8        2.91        2.28      2.97 o 
   8   6   8        9.93       10.46      4.00 o 
  -9   7   8        0.04       -0.57      3.48 o 
  -8   7   8        7.14        9.07      3.59 o 
  -7   7   8       15.56       10.60      3.14 o 
  -6   7   8        0.61        0.20      2.60 o 
  -5   7   8        4.42        9.32      3.13 o 
  -4   7   8       30.84       36.80      4.90 o 
  -3   7   8       77.44       72.82      3.16 o 
  -2   7   8       11.89       11.21      1.78 o 
  -1   7   8      248.79      230.51      6.06 o 
   0   7   8      433.94      413.66      6.13 o 
   1   7   8      105.29      107.08      3.40 o 
   2   7   8        6.22        6.83      1.82 o 
   3   7   8       26.15       27.93      2.80 o 
   4   7   8        4.76        9.82      3.33 o 
   5   7   8       34.84       37.99      6.49 o 
   6   7   8        0.89       -1.20      6.02 o 
   7   7   8       26.34       34.43      7.21 o 
   8   7   8        5.04       -4.71      8.38 o 
  -8   8   8        0.45       -2.46      3.00 o 
  -7   8   8       38.36       38.28     10.21 o 
  -6   8   8        3.87        1.13      2.72 o 
  -5   8   8       12.29        9.98      3.69 o 
  -4   8   8        0.35       -1.97      2.25 o 
  -3   8   8        7.95       12.72      2.47 o 
  -2   8   8        5.59        3.73      1.76 o 
  -1   8   8        3.63        1.13      0.94 o 
   0   8   8       12.19       12.43      1.68 o 
   1   8   8       79.93       78.05      3.49 o 
   2   8   8       17.67       17.30      2.19 o 
   3   8   8       13.73        9.03      2.31 o 
   4   8   8        0.50        0.47      2.21 o 
   5   8   8        2.27        1.51      2.98 o 
   6   8   8       13.69       11.16      3.94 o 
   7   8   8        6.60       -3.61      6.66 o 
  -7   9   8        0.00        8.01      4.18 o 
  -6   9   8        3.77        8.16      3.89 o 
  -5   9   8        0.20       -1.91      2.73 o 
  -4   9   8        0.00       -2.55      2.55 o 
  -3   9   8        0.32        3.36      6.61 o 
  -2   9   8       17.59       10.00      2.98 o 
  -1   9   8        6.55        4.69      1.65 o 
   0   9   8       10.55        8.17      1.64 o 
   1   9   8        1.53        6.29      2.08 o 
   2   9   8        0.13        1.53      1.78 o 
   3   9   8       12.98       11.43      3.72 o 
   4   9   8        2.96        4.51      2.58 o 
   5   9   8       28.12       27.16      4.14 o 
   6   9   8       11.60        6.79      3.92 o 
  -6  10   8        1.65        5.60      3.86 o 
  -5  10   8        3.35        4.73      3.46 o 
  -4  10   8        4.93        4.88      3.10 o 
  -3  10   8       13.42        4.56      7.31 o 
  -2  10   8        4.27       12.42      3.21 o 
  -1  10   8        6.65        9.00      2.32 o 
   0  10   8        7.59        5.99      2.17 o 
   1  10   8       16.78       12.51      2.54 o 
   2  10   8       35.08       37.46      3.68 o 
   3  10   8       24.02       31.94      4.16 o 
   4  10   8       13.78       10.97      3.25 o 
   5  10   8        1.49        2.42      2.84 o 
  -5  11   8       11.80       16.38      4.40 o 
  -4  11   8        0.01        9.97      3.21 o 
  -3  11   8       28.23       22.29      3.99 o 
  -2  11   8        1.32        1.88      2.63 o 
  -1  11   8       11.72       16.46      2.94 o 
   0  11   8        0.04       -2.80      2.80 o 
   1  11   8        9.13        7.60      3.73 o 
   2  11   8        2.41        5.49      2.76 o 
   3  11   8        3.86        4.37      2.82 o 
   4  11   8        1.22        0.55      2.93 o 
  -2  12   8        0.59        3.94      2.79 o 
  -1  12   8        2.32        9.67      5.03 o 
   0  12   8       21.56       27.72      3.55 o 
   1  12   8        5.52       11.68      3.22 o 
 -10   1   9        0.53        5.83      4.95 o 
  -9   1   9       26.52       27.50     11.96 o 
  -8   1   9        0.16       -0.15      3.04 o 
  -7   1   9       33.89       36.96      3.93 o 
  -6   1   9        2.99        8.86      3.52 o 
  -5   1   9      345.83      339.26      6.88 o 
  -4   1   9      739.52      748.34     11.44 o 
  -3   1   9     4818.88     5056.93     41.74 o 
  -2   1   9      314.13      349.46      3.99 o 
  -1   1   9     1207.32     1178.11      9.56 o 
   0   1   9      755.09      752.80      6.47 o 
   1   1   9      708.58      673.47      5.88 o 
   2   1   9     2271.88     2416.92     34.06 o 
   3   1   9       91.35       92.52      2.60 o 
   4   1   9       81.96       85.12      2.71 o 
   5   1   9     1551.73     1544.87     18.28 o 
   6   1   9      566.61      553.05     12.63 o 
   7   1   9        0.01        0.57      3.23 o 
   8   1   9       60.82       66.32      9.62 o 
   9   1   9       15.16       27.57      6.17 o 
 -10   2   9        9.27        4.44      7.37 o 
  -9   2   9      157.89      176.49     10.31 o 
  -8   2   9        0.44        0.80      3.46 o 
  -7   2   9      392.89      393.46     13.33 o 
  -6   2   9      761.65      752.31     14.09 o 
  -5   2   9      568.03      590.32     18.39 o 
  -4   2   9      147.28      153.82      4.99 o 
  -3   2   9     1541.22     1599.55     15.30 o 
  -2   2   9      801.85      872.68      9.85 o 
  -1   2   9      700.17      691.96      6.15 o 
   0   2   9       75.30       90.06      2.03 o 
   1   2   9      111.65      112.41      2.22 o 
   2   2   9       61.01       51.20      1.73 o 
   3   2   9       88.91       94.21      2.61 o 
   4   2   9       25.79       26.14      2.02 o 
   5   2   9       30.27       31.00      2.48 o 
   6   2   9        0.91       -1.94      1.94 o 
   7   2   9      472.69      466.47     16.19 o 
   8   2   9       65.74       68.72      8.17 o 
   9   2   9        7.89        0.76      4.30 o 
 -10   3   9       56.28       47.33      7.63 o 
  -9   3   9       26.25       19.45      7.79 o 
  -8   3   9       23.88       20.80      5.13 o 
  -7   3   9        5.34        4.34      3.79 o 
  -6   3   9        6.85        9.92      3.49 o 
  -5   3   9      376.93      367.15      7.76 o 
  -4   3   9      161.73      156.81      2.98 o 
  -3   3   9        3.18        1.28      0.60 o 
  -2   3   9     7867.68     7941.85     52.45 o 
  -1   3   9      573.30      500.10      4.77 o 
   0   3   9      954.61      921.95      8.34 o 
   1   3   9     2593.44     2640.71     19.88 o 
   2   3   9        6.34        6.34      1.29 o 
   3   3   9       39.88       43.70      3.13 o 
   4   3   9      184.11      176.27      5.73 o 
   5   3   9        0.81        1.61      2.16 o 
   6   3   9        0.14        2.97      2.54 o 
   7   3   9      367.57      363.43     13.68 o 
   8   3   9       14.07       13.06      4.79 o 
   9   3   9        1.84        2.73      4.23 o 
 -10   4   9        6.46        3.07      5.00 o 
  -9   4   9        4.38        5.08     10.69 o 
  -8   4   9       18.99       22.01      3.91 o 
  -7   4   9      204.23      208.86     10.87 o 
  -6   4   9        1.25        2.20      2.73 o 
  -5   4   9      250.84      242.95      7.72 o 
  -4   4   9      176.23      164.59      3.89 o 
  -3   4   9      258.17      252.95      4.17 o 
  -2   4   9       78.67       79.61      1.80 o 
  -1   4   9       11.48       12.33      1.07 o 
   0   4   9      222.45      229.46      3.57 o 
   1   4   9      295.68      286.68      3.98 o 
   2   4   9      197.30      174.12      3.23 o 
   3   4   9      793.61      775.77     10.59 o 
   4   4   9      444.71      405.17      9.68 o 
   5   4   9        3.70        1.90      2.36 o 
   6   4   9        0.33        3.42      2.60 o 
   7   4   9        2.25       -0.85      2.62 o 
   8   4   9        4.99        5.99      4.42 o 
   9   4   9       27.61       25.62      7.77 o 
 -10   5   9       18.63       22.21     13.49 o 
  -9   5   9       27.83       26.85      6.47 o 
  -8   5   9        0.01        2.79      3.52 o 
  -7   5   9      106.42      102.86      7.58 o 
  -6   5   9      102.01      104.78      6.14 o 
  -5   5   9      485.96      472.19     12.20 o 
  -4   5   9     1176.00     1158.46     17.63 o 
  -3   5   9      239.13      242.48      5.05 o 
  -2   5   9        0.05        2.18      1.10 o 
  -1   5   9        2.43        1.47      0.83 o 
   0   5   9       34.58       33.96      2.07 o 
   1   5   9      159.87      151.32      2.75 o 
   2   5   9      141.44      141.24      2.97 o 
   3   5   9       21.24       23.09      2.36 o 
   4   5   9       68.89       75.81      4.39 o 
   5   5   9        0.90       -2.59      3.38 o 
   6   5   9        1.13       -2.26      2.26 o 
   7   5   9       25.92       22.15      4.31 o 
   8   5   9       36.39       29.77      6.07 o 
   9   5   9        4.90       10.56      7.97 o 
  -9   6   9        8.54        4.55      3.64 o 
  -8   6   9        0.70        0.85      2.81 o 
  -7   6   9        4.87        7.98      3.06 o 
  -6   6   9        0.94        1.24      2.63 o 
  -5   6   9       22.46       23.57      3.68 o 
  -4   6   9        0.89        6.24      2.30 o 
  -3   6   9      248.89      242.10      4.92 o 
  -2   6   9       92.27       99.84      3.30 o 
  -1   6   9      374.67      342.02      5.82 o 
   0   6   9      467.25      437.43      6.23 o 
   1   6   9      443.16      434.70      6.21 o 
   2   6   9      168.00      152.35      3.96 o 
   3   6   9        0.29        1.37      1.98 o 
   4   6   9      437.24      416.34     11.39 o 
   5   6   9        0.48       -3.28      3.28 o 
   6   6   9        2.51        2.33      4.24 o 
   7   6   9       45.12       31.79      8.64 o 
   8   6   9       61.99       69.88      8.84 o 
  -9   7   9        2.43        7.20      6.03 o 
  -8   7   9        6.80        6.35      3.23 o 
  -7   7   9       26.48       32.51      5.03 o 
  -6   7   9       17.58       14.23      3.57 o 
  -5   7   9      105.67      117.83      6.28 o 
  -4   7   9       13.35       13.50      2.84 o 
  -3   7   9       14.46       12.57      2.40 o 
  -2   7   9      297.00      293.81      6.25 o 
  -1   7   9      586.27      556.26      8.99 o 
   0   7   9      855.94      829.13      9.45 o 
   1   7   9      145.59      140.74      3.75 o 
   2   7   9      174.22      170.41      4.34 o 
   3   7   9      145.62      144.85      4.91 o 
   4   7   9       21.13       21.30      4.05 o 
   5   7   9       47.37       48.75      5.55 o 
   6   7   9        2.61        0.13      4.54 o 
   7   7   9       11.89        6.38      3.56 o 
   8   7   9        3.17        3.79      3.61 o 
  -8   8   9        4.33        2.88      4.46 o 
  -7   8   9        3.13        2.94      3.76 o 
  -6   8   9       46.58       43.52      5.22 o 
  -5   8   9       11.29       14.46      4.04 o 
  -4   8   9        2.59        2.67      1.67 o 
  -3   8   9      114.53      110.30      5.26 o 
  -2   8   9        0.05       -0.95      1.64 o 
  -1   8   9       19.40       16.33      1.86 o 
   0   8   9        0.05        1.27      1.31 o 
   1   8   9       28.57       29.89      3.15 o 
   2   8   9       40.84       43.90      3.12 o 
   3   8   9        1.60        0.45      2.27 o 
   4   8   9        1.38        1.79      2.35 o 
   5   8   9        6.57        2.29      3.33 o 
   6   8   9       28.43       25.10      6.70 o 
   7   8   9        0.14        1.31      4.60 o 
  -7   9   9        9.66        6.96      4.55 o 
  -6   9   9        0.65       -3.40      4.59 o 
  -5   9   9        0.03        2.39      1.91 o 
  -4   9   9        2.28        4.11      2.98 o 
  -3   9   9       56.53       66.60      5.08 o 
  -2   9   9        7.46        9.04      2.08 o 
  -1   9   9       11.12        8.31      1.79 o 
   0   9   9       22.82       21.32      2.41 o 
   1   9   9       96.21      101.72      3.98 o 
   2   9   9        7.14        6.76      2.01 o 
   3   9   9        9.15        9.58      3.02 o 
   4   9   9       16.66       17.89      3.47 o 
   5   9   9       23.30       21.77      3.85 o 
   6   9   9        7.81        8.28      3.89 o 
  -6  10   9        2.33        4.62      3.65 o 
  -5  10   9        5.67        4.05      3.32 o 
  -4  10   9        7.08       10.97      3.78 o 
  -3  10   9        0.06        0.56      2.24 o 
  -2  10   9        7.66       10.07      2.73 o 
  -1  10   9        9.81       12.53      2.42 o 
   0  10   9       49.51       56.14      4.43 o 
   1  10   9        0.78        0.83      2.00 o 
   2  10   9       15.03       18.64      3.62 o 
   3  10   9        0.08        3.33      2.76 o 
   4  10   9        5.69        3.42      2.98 o 
   5  10   9        5.61        7.56      3.33 o 
  -5  11   9        0.47       -0.13      3.96 o 
  -4  11   9        0.83        2.82      2.83 o 
  -3  11   9       12.08       16.12      3.50 o 
  -2  11   9        6.33       13.99      3.73 o 
  -1  11   9       13.29       17.41      3.47 o 
   0  11   9        0.58        3.15      2.10 o 
   1  11   9        9.56        7.07      3.35 o 
   2  11   9       10.04       12.13      3.40 o 
   3  11   9        0.92        4.18      2.89 o 
   4  11   9        2.92        2.72      2.91 o 
  -2  12   9        0.42        1.61      3.01 o 
  -1  12   9        1.84        7.99      3.75 o 
   0  12   9        6.76        9.08      3.19 o 
   1  12   9        0.00        5.74      3.06 o 
 -10   0  10        5.93       11.56      7.03 o 
  -9   0  10       54.40       49.92      9.52 o 
  -8   0  10       14.65       14.16      6.11 o 
  -7   0  10        0.44       -4.22      4.22 o 
  -6   0  10        8.71        4.76      2.31 o 
  -5   0  10      676.47      681.79     17.80 o 
  -4   0  10      461.11      452.33      9.48 o 
  -3   0  10      399.74      376.99      6.47 o 
  -2   0  10      301.76      318.42      5.12 o 
  -1   0  10     3061.92     3129.77     30.79 o 
   0   0  10     2890.56     2831.27     25.21 o 
   1   0  10      390.56      379.67      5.30 o 
   2   0  10      374.35      432.60      7.43 o 
   3   0  10       56.82       71.12      3.46 o 
   4   0  10        0.27       -0.18      1.32 o 
   5   0  10      817.91      826.42     15.37 o 
   6   0  10        2.04        2.25      2.37 o 
   7   0  10       10.12        9.29      5.40 o 
   8   0  10      119.35      113.93     14.54 o 
   9   0  10        0.11        3.20      6.07 o 
 -10   1  10       11.14       16.71     11.73 o 
  -9   1  10       45.08       42.79      8.66 o 
  -8   1  10       27.35       25.60      4.99 o 
  -7   1  10        8.96        7.48      3.87 o 
  -6   1  10       58.17       59.95     12.98 o 
  -5   1  10       54.61       54.90      2.91 o 
  -4   1  10     3907.82     3955.64     38.70 o 
  -3   1  10      881.82      936.43      9.37 o 
  -2   1  10        2.31        1.84      0.63 o 
  -1   1  10     4688.41     4669.23     31.22 o 
   0   1  10       96.94      105.04      1.93 o 
   1   1  10     5292.28     5653.45     37.55 o 
   2   1  10        5.33        8.77      1.05 o 
   3   1  10       18.50       20.35      1.41 o 
   4   1  10      313.69      307.08      7.00 o 
   5   1  10      196.42      198.95      4.60 o 
   6   1  10      109.12      109.29      5.43 o 
   7   1  10       26.88       26.85      4.08 o 
   8   1  10       24.83       21.06      5.57 o 
   9   1  10        7.94       21.84      5.71 o 
 -10   2  10       29.74       18.41      9.07 o 
  -9   2  10       66.21       62.03      7.76 o 
  -8   2  10       20.25       18.92      4.80 o 
  -7   2  10       83.49       82.40      7.24 o 
  -6   2  10        2.70        2.20      2.49 o 
  -5   2  10       60.54       67.46      4.15 o 
  -4   2  10      948.21      891.93     10.97 o 
  -3   2  10      129.11      112.80      2.85 o 
  -2   2  10     5449.69     5682.87     40.46 o 
  -1   2  10     2775.49     2982.21     20.69 o 
   0   2  10       81.65       88.58      1.79 o 
   1   2  10     1895.55     2077.93     15.81 o 
   2   2  10      998.26     1027.84     12.38 o 
   3   2  10        0.77       -0.11      0.76 o 
   4   2  10        5.06        5.77      1.54 o 
   5   2  10       98.33       94.09      3.83 o 
   6   2  10      110.49      101.69      6.02 o 
   7   2  10        4.42        3.15      3.92 o 
   8   2  10        4.05        4.67      3.88 o 
   9   2  10       17.46       32.13      7.12 o 
 -10   3  10        3.88        3.75      5.66 o 
  -9   3  10        0.63        5.84      4.45 o 
  -8   3  10        0.19        1.98      6.84 o 
  -7   3  10        0.25       -1.70      2.15 o 
  -6   3  10        6.63        5.88      3.38 o 
  -5   3  10      131.14      137.60      4.40 o 
  -4   3  10        2.69        4.31      1.41 o 
  -3   3  10       65.46       60.11      2.28 o 
  -2   3  10     1191.04     1184.15      9.27 o 
  -1   3  10      510.93      520.43      4.68 o 
   0   3  10      280.87      293.34      3.88 o 
   1   3  10      833.43      881.83      8.08 o 
   2   3  10      252.91      254.74      3.96 o 
   3   3  10       27.67       23.13      1.99 o 
   4   3  10        4.92        8.32      1.91 o 
   5   3  10       44.76       42.32      4.44 o 
   6   3  10      251.47      244.08      8.76 o 
   7   3  10       16.10       11.94      4.36 o 
   8   3  10       21.66       14.06      4.85 o 
   9   3  10        2.20        8.33      5.12 o 
 -10   4  10       10.26        0.54      5.03 o 
  -9   4  10        0.40        1.24      4.03 o 
  -8   4  10       51.32       55.94      8.94 o 
  -7   4  10      135.30      134.97      7.54 o 
  -6   4  10      152.52      159.13     11.59 o 
  -5   4  10      101.98      104.01      5.53 o 
  -4   4  10       22.96       20.35      1.81 o 
  -3   4  10      651.24      654.05      6.80 o 
  -2   4  10      380.72      357.10      4.19 o 
  -1   4  10      158.40      157.28      2.96 o 
   0   4  10       24.50       27.08      1.53 o 
   1   4  10      391.98      408.23      5.24 o 
   2   4  10        5.70        3.63      0.81 o 
   3   4  10       32.31       37.43      2.59 o 
   4   4  10      114.53      111.84      7.67 o 
   5   4  10       65.73       64.57      7.64 o 
   6   4  10       10.41       14.29      3.57 o 
   7   4  10       25.97       26.93      4.67 o 
   8   4  10       31.39       31.61      6.35 o 
   9   4  10       54.42       65.08     17.66 o 
 -10   5  10        0.95        7.14      5.17 o 
  -9   5  10       33.69       37.78      8.49 o 
  -8   5  10        4.63        1.72      2.80 o 
  -7   5  10       10.54        8.62      3.34 o 
  -6   5  10       66.34       71.99      7.69 o 
  -5   5  10       81.06       85.16      6.35 o 
  -4   5  10      626.30      596.59     11.47 o 
  -3   5  10       77.09       73.54      2.37 o 
  -2   5  10       50.46       51.87      2.01 o 
  -1   5  10        1.49        1.42      0.83 o 
   0   5  10      445.91      417.18      5.81 o 
   1   5  10      231.41      236.30      3.63 o 
   2   5  10       82.61       77.17      2.23 o 
   3   5  10      166.71      165.13      4.69 o 
   4   5  10       71.60       63.42      7.27 o 
   5   5  10      143.04      151.57      9.23 o 
   6   5  10        5.18        6.11      2.85 o 
   7   5  10       20.83       25.79      5.29 o 
   8   5  10        0.41        3.19      4.10 o 
  -9   6  10        0.24        0.74      3.41 o 
  -8   6  10        1.10        3.45      2.81 o 
  -7   6  10      109.68      106.58      7.34 o 
  -6   6  10       33.30       27.39      4.39 o 
  -5   6  10      310.67      344.79     10.16 o 
  -4   6  10      310.83      320.32      8.43 o 
  -3   6  10        6.63        6.88      1.80 o 
  -2   6  10     1142.18     1112.93     15.74 o 
  -1   6  10       71.74       77.67      3.09 o 
   0   6  10      364.60      338.38      8.04 o 
   1   6  10       54.63       53.34      2.79 o 
   2   6  10       41.34       50.53      2.79 o 
   3   6  10       70.87       74.46      4.08 o 
   4   6  10       73.43       77.51      5.97 o 
   5   6  10       26.67       19.57      5.48 o 
   6   6  10      102.28      106.07      9.96 o 
   7   6  10        2.65        2.68      4.59 o 
   8   6  10       49.35       54.51      8.01 o 
  -9   7  10        2.59        7.33      4.20 o 
  -8   7  10       13.59       12.93      3.53 o 
  -7   7  10        0.26        4.77      3.33 o 
  -6   7  10       16.37       16.44      3.87 o 
  -5   7  10        4.30        5.40      2.78 o 
  -4   7  10        7.05        5.26      2.50 o 
  -3   7  10      139.84      137.55      5.05 o 
  -2   7  10      438.93      439.62      7.26 o 
  -1   7  10      172.26      175.13      5.61 o 
   0   7  10       59.39       65.52      3.09 o 
   1   7  10      413.76      414.06      6.51 o 
   2   7  10       93.84       95.48      3.62 o 
   3   7  10        0.07       -1.75      1.75 o 
   4   7  10        8.49       12.13      2.73 o 
   5   7  10       14.41       19.15      4.47 o 
   6   7  10        2.45        2.64      4.42 o 
   7   7  10       28.64       33.59      5.34 o 
  -8   8  10        0.52        8.88      4.15 o 
  -7   8  10       11.00       17.43      4.42 o 
  -6   8  10        7.79        8.37      3.99 o 
  -5   8  10        0.24       -1.44      2.66 o 
  -4   8  10       21.26       22.53      2.23 o 
  -3   8  10       13.80       13.88      2.43 o 
  -2   8  10        1.32        0.82      1.06 o 
  -1   8  10        4.42        5.79      1.50 o 
   0   8  10       10.08        6.63      1.49 o 
   1   8  10        0.79        2.42      1.57 o 
   2   8  10       18.04       20.07      2.41 o 
   3   8  10       88.37       82.16      5.61 o 
   4   8  10        0.64       -0.72      2.38 o 
   5   8  10        9.66       13.59      3.24 o 
   6   8  10       32.63       26.10      6.82 o 
   7   8  10        7.92       13.68      5.91 o 
  -7   9  10        5.61        7.36      4.09 o 
  -6   9  10        0.00        0.36      3.19 o 
  -5   9  10        0.01       -0.27      1.70 o 
  -4   9  10        0.02        2.12      2.30 o 
  -3   9  10        0.23        0.67      2.32 o 
  -2   9  10       28.79       29.00      3.92 o 
  -1   9  10        5.43        4.31      1.83 o 
   0   9  10       25.49       23.74      2.44 o 
   1   9  10        3.49        3.49      1.68 o 
   2   9  10       20.40       20.32      3.02 o 
   3   9  10       13.94       15.93      4.61 o 
   4   9  10        4.95        5.54      2.77 o 
   5   9  10       30.13       38.33      4.64 o 
   6   9  10        0.82        2.52      3.56 o 
  -6  10  10        0.54        3.87      3.64 o 
  -5  10  10       37.07       40.69      5.60 o 
  -4  10  10        0.00        0.37      2.91 o 
  -3  10  10        1.62        3.47      2.68 o 
  -2  10  10       13.29       16.83      3.07 o 
  -1  10  10        5.97        9.72      2.27 o 
   0  10  10       19.43       21.91      2.76 o 
   1  10  10        3.93        5.17      2.15 o 
   2  10  10        0.45        3.25      3.95 o 
   3  10  10       18.72       24.43      4.02 o 
   4  10  10        1.19        5.55      3.09 o 
   5  10  10        0.01        0.95      2.88 o 
  -4  11  10        2.06        2.88      3.00 o 
  -3  11  10       29.99       36.88      5.32 o 
  -2  11  10        1.79        3.57      2.48 o 
  -1  11  10        4.86        4.70      1.52 o 
   0  11  10       12.64       17.66      3.03 o 
   1  11  10        3.13        7.10      3.11 o 
   2  11  10        0.91        2.46      2.75 o 
   3  11  10        0.93        1.48      2.85 o 
  -2  12  10        1.69       15.64      4.00 o 
  -1  12  10        0.10        5.96      3.06 o 
   0  12  10       14.37       18.24      9.63 o 
 -10   1  11        7.46       10.86      7.85 o 
  -9   1  11       22.56       18.69      5.49 o 
  -8   1  11       48.84       44.29      6.49 o 
  -7   1  11        6.11       11.04      3.87 o 
  -6   1  11       41.51       36.57      5.65 o 
  -5   1  11      602.02      610.73     22.38 o 
  -4   1  11       14.21       22.73      2.02 o 
  -3   1  11      355.74      348.89      4.65 o 
  -2   1  11      148.78      123.62      2.64 o 
  -1   1  11     1568.07     1623.58     12.03 o 
   0   1  11      117.53      117.96      1.96 o 
   1   1  11        3.55        4.88      0.73 o 
   2   1  11       57.74       65.66      1.85 o 
   3   1  11      784.77      761.80      9.04 o 
   4   1  11       52.10       58.12      2.55 o 
   5   1  11       12.58       11.36      1.96 o 
   6   1  11        0.52        2.25      2.27 o 
   7   1  11      113.74      115.71      8.82 o 
   8   1  11      133.61      120.45     10.60 o 
   9   1  11        2.44        2.62      4.35 o 
 -10   2  11        6.54       10.77      5.48 o 
  -9   2  11       30.47       30.15      8.72 o 
  -8   2  11       53.04       54.18      6.83 o 
  -7   2  11      182.93      192.48      6.73 o 
  -6   2  11      770.09      783.30     14.57 o 
  -5   2  11      245.64      244.89     10.50 o 
  -4   2  11       28.79       22.64      1.95 o 
  -3   2  11      262.54      300.95      4.51 o 
  -2   2  11     1656.92     1711.64     14.02 o 
  -1   2  11      181.95      173.50      2.42 o 
   0   2  11      817.37      871.51      7.70 o 
   1   2  11      728.86      744.09      8.87 o 
   2   2  11      344.35      394.53      8.67 o 
   3   2  11       22.19       23.80      1.50 o 
   4   2  11       99.09      102.25      3.82 o 
   5   2  11      431.72      424.48      9.46 o 
   6   2  11       43.56       34.95      4.37 o 
   7   2  11        1.14        0.56      3.14 o 
   8   2  11       43.63       43.29     13.97 o 
   9   2  11       35.21       36.65      9.16 o 
 -10   3  11       38.00       43.31      8.81 o 
  -9   3  11        3.76       17.28      5.27 o 
  -8   3  11       81.73       90.71      9.23 o 
  -7   3  11      102.42      109.13      6.96 o 
  -6   3  11     1159.23     1150.01     21.65 o 
  -5   3  11       99.55       99.65      3.91 o 
  -4   3  11      282.27      286.06      5.16 o 
  -3   3  11      125.51      120.85      2.94 o 
  -2   3  11      364.86      380.02      5.29 o 
  -1   3  11        4.06        7.37      0.72 o 
   0   3  11     1204.82     1286.35     11.92 o 
   1   3  11      183.25      186.95      3.91 o 
   2   3  11      727.18      706.77      7.47 o 
   3   3  11      252.83      251.04      4.78 o 
   4   3  11      233.79      225.43     10.28 o 
   5   3  11      401.99      405.94      9.52 o 
   6   3  11      238.37      239.65     11.53 o 
   7   3  11        1.08        4.65      3.77 o 
   8   3  11       65.20       64.56     14.10 o 
   9   3  11        0.07        4.01      4.47 o 
 -10   4  11        2.20        3.35      4.62 o 
  -9   4  11        1.67        3.45      4.34 o 
  -8   4  11        7.35        6.19      2.83 o 
  -7   4  11        4.94        5.86      2.74 o 
  -6   4  11       65.80       70.76      5.27 o 
  -5   4  11      250.65      263.33      8.13 o 
  -4   4  11      151.98      138.64      4.23 o 
  -3   4  11      380.93      391.20      4.83 o 
  -2   4  11      125.54      101.95      2.22 o 
  -1   4  11      203.94      205.55      3.47 o 
   0   4  11      248.51      257.10      3.93 o 
   1   4  11      264.13      273.70      4.14 o 
   2   4  11      112.78      115.88      2.68 o 
   3   4  11        1.83        2.78      1.43 o 
   4   4  11        0.06       -1.78      2.30 o 
   5   4  11       26.20       26.71      3.68 o 
   6   4  11        0.00        0.47      2.45 o 
   7   4  11       23.16       31.06      5.85 o 
   8   4  11       42.09       33.70      6.55 o 
   9   4  11        0.82       12.81      5.48 o 
 -10   5  11        0.08        0.06      5.26 o 
  -9   5  11        8.37       14.81     10.50 o 
  -8   5  11        4.44        1.53      1.90 o 
  -7   5  11       34.62       33.51      4.51 o 
  -6   5  11       12.93       10.51      3.17 o 
  -5   5  11       17.66       24.06      3.55 o 
  -4   5  11      283.73      289.14      8.87 o 
  -3   5  11        0.54        2.60      1.12 o 
  -2   5  11      117.47      109.58      2.58 o 
  -1   5  11      146.38      134.49      3.22 o 
   0   5  11        9.71       11.14      1.59 o 
   1   5  11      227.02      229.34      3.59 o 
   2   5  11      456.16      435.51      5.92 o 
   3   5  11      338.46      319.80      9.63 o 
   4   5  11      300.73      300.69     12.33 o 
   5   5  11       27.89       32.59      4.37 o 
   6   5  11       24.07       24.88      6.76 o 
   7   5  11       20.62       17.39      8.04 o 
   8   5  11        2.22        2.11      3.96 o 
  -9   6  11        5.38        9.61      5.03 o 
  -8   6  11       17.29       17.63      4.20 o 
  -7   6  11        0.46       -1.43      2.84 o 
  -6   6  11        0.02       -1.00      2.49 o 
  -5   6  11       29.40       22.86      4.07 o 
  -4   6  11       33.30       30.76      2.81 o 
  -3   6  11      203.87      203.22      5.38 o 
  -2   6  11       79.04       76.03      3.83 o 
  -1   6  11        3.83        3.76      1.40 o 
   0   6  11        2.53        0.55      0.87 o 
   1   6  11        0.45        1.65      1.13 o 
   2   6  11     1650.01     1592.81     16.51 o 
   3   6  11       49.33       56.87      3.50 o 
   4   6  11       15.07       10.34      4.93 o 
   5   6  11       99.08       94.46      9.43 o 
   6   6  11       24.68       28.96      4.65 o 
   7   6  11       53.84       52.64      6.38 o 
   8   6  11        0.03        5.41      4.19 o 
  -9   7  11        9.86        9.67      5.23 o 
  -8   7  11       14.49       13.99      3.91 o 
  -7   7  11       33.06       26.89      4.68 o 
  -6   7  11        5.60        2.53      4.17 o 
  -5   7  11        9.63        5.07      2.90 o 
  -4   7  11       25.09       26.42      3.40 o 
  -3   7  11       48.37       53.11      4.49 o 
  -2   7  11      259.00      253.03      5.41 o 
  -1   7  11       19.80       23.46      2.28 o 
   0   7  11      693.32      658.70      8.62 o 
   1   7  11      172.98      166.42      4.17 o 
   2   7  11       92.53       92.93      3.64 o 
   3   7  11        2.06        3.50      2.09 o 
   4   7  11        0.58       -2.13      2.13 o 
   5   7  11       36.38       36.32     15.16 o 
   6   7  11        2.21        4.00      4.76 o 
   7   7  11       14.55       11.49      4.46 o 
  -8   8  11        6.91       12.91      4.47 o 
  -7   8  11        2.58        2.84      3.43 o 
  -6   8  11        0.04       -1.78      2.88 o 
  -5   8  11       18.82       20.76      2.91 o 
  -4   8  11        9.93        9.19      2.35 o 
  -3   8  11       35.34       35.16      3.44 o 
  -2   8  11        0.86       -0.78      1.69 o 
  -1   8  11      136.51      134.62      4.07 o 
   0   8  11        0.01        0.07      1.20 o 
   1   8  11        3.17        1.94      1.48 o 
   2   8  11       27.76       33.94      4.82 o 
   3   8  11        4.09        0.82      2.39 o 
   4   8  11        2.82       -0.56      2.25 o 
   5   8  11       10.48        9.62      3.05 o 
   6   8  11        4.87        4.24      5.21 o 
   7   8  11        5.37        4.46      5.49 o 
  -7   9  11        4.61       -1.13      3.56 o 
  -6   9  11       33.02       35.69      4.98 o 
  -5   9  11        5.92       10.93      3.27 o 
  -4   9  11       10.46       10.29      2.91 o 
  -3   9  11        1.47        3.28      2.15 o 
  -2   9  11        1.01        5.65      1.94 o 
  -1   9  11        1.64        5.28      1.68 o 
   0   9  11        1.34       -1.41      1.41 o 
   1   9  11       31.19       32.56      2.88 o 
   2   9  11        2.15        3.00      2.01 o 
   3   9  11      188.79      191.72      7.41 o 
   4   9  11       10.89        8.65      2.91 o 
   5   9  11        6.87        4.29      4.18 o 
   6   9  11       12.17        9.37      4.24 o 
  -6  10  11        0.59        4.87      3.54 o 
  -5  10  11        5.22       10.91      4.33 o 
  -4  10  11        3.92        5.05      5.85 o 
  -3  10  11       30.48       38.14      7.28 o 
  -2  10  11        1.02        0.12      4.36 o 
  -1  10  11        4.89        7.08      2.56 o 
   0  10  11        7.91        9.41      2.38 o 
   1  10  11        0.16        1.40      2.53 o 
   2  10  11        1.93        2.38      2.66 o 
   3  10  11       11.76       16.22      3.56 o 
   4  10  11        4.81        3.47      2.84 o 
   5  10  11        2.99        8.57      3.24 o 
  -4  11  11        4.15        6.79      3.42 o 
  -3  11  11        5.01        7.77      2.79 o 
  -2  11  11        0.11        3.79      3.30 o 
  -1  11  11        1.73        6.39      4.05 o 
   0  11  11        1.89        4.91      2.37 o 
   1  11  11        8.53       10.15      3.98 o 
   2  11  11        0.39        4.15      2.92 o 
   3  11  11        0.67       -0.28      2.69 o 
  -1  12  11       11.43        1.80      3.46 o 
   0  12  11        0.20        8.06      6.36 o 
 -10   0  12        5.50        9.57      6.33 o 
  -9   0  12        7.32       -2.36      4.92 o 
  -8   0  12      436.26      451.75     21.51 o 
  -7   0  12       43.06       53.57      8.67 o 
  -6   0  12      171.92      155.65     11.21 o 
  -5   0  12      166.19      180.86     11.55 o 
  -4   0  12       18.59       12.88      1.56 o 
  -3   0  12        1.93        3.01      1.10 o 
  -2   0  12      990.36      923.16     12.40 o 
  -1   0  12        0.41        0.51      0.69 o 
   0   0  12       25.85       24.92      1.66 o 
   1   0  12       66.92       59.58      2.22 o 
   2   0  12        6.15        4.37      0.66 o 
   3   0  12     2381.81     2390.16     37.12 o 
   4   0  12      250.93      250.43      6.66 o 
   5   0  12      579.74      548.32     30.24 o 
   6   0  12      179.45      160.77      8.76 o 
   7   0  12       33.45       49.51      9.74 o 
   8   0  12        0.05       15.07      7.28 o 
   9   0  12        0.71       -2.71      5.20 o 
 -10   1  12        0.06        1.01      4.18 o 
  -9   1  12        5.71        3.80      4.81 o 
  -8   1  12       43.53       46.71      6.34 o 
  -7   1  12       31.48       35.10      5.28 o 
  -6   1  12      198.45      194.54      7.09 o 
  -5   1  12      127.46      112.71      4.43 o 
  -4   1  12        5.06        5.17      1.22 o 
  -3   1  12      424.54      425.35      5.54 o 
  -2   1  12      338.11      313.08      3.93 o 
  -1   1  12      902.63      936.45      7.82 o 
   0   1  12       10.46       11.85      0.89 o 
   1   1  12      583.48      611.86      6.23 o 
   2   1  12       11.13       13.68      1.07 o 
   3   1  12       93.77       93.22      5.02 o 
   4   1  12      112.89      114.67      4.26 o 
   5   1  12       12.32        9.18      2.19 o 
   6   1  12       64.09       69.36      7.83 o 
   7   1  12      142.04      152.57     13.24 o 
   8   1  12        6.75        9.32      8.20 o 
   9   1  12       21.75       24.79      9.23 o 
 -10   2  12        3.79       12.58      5.04 o 
  -9   2  12       39.75       53.96      9.66 o 
  -8   2  12       40.40       35.65      5.72 o 
  -7   2  12       16.74       24.68      6.93 o 
  -6   2  12      584.88      597.14     12.19 o 
  -5   2  12        4.85        5.43      1.80 o 
  -4   2  12        2.45        3.46      1.06 o 
  -3   2  12       20.13       17.88      1.41 o 
  -2   2  12       14.60       13.74      1.21 o 
  -1   2  12       87.03       96.37      1.90 o 
   0   2  12        6.83        7.98      0.84 o 
   1   2  12      640.93      698.19      7.25 o 
   2   2  12      704.83      745.73      8.47 o 
   3   2  12        6.96        7.34      1.81 o 
   4   2  12        2.33        1.85      1.30 o 
   5   2  12       22.56       20.24      3.22 o 
   6   2  12      158.88      163.28      9.73 o 
   7   2  12       31.59       31.21      5.87 o 
   8   2  12        0.56        7.90      7.25 o 
   9   2  12       16.76       16.63      5.77 o 
 -10   3  12        4.71       -3.50      5.45 o 
  -9   3  12       12.25       14.41      4.97 o 
  -8   3  12       52.19       52.63      6.80 o 
  -7   3  12       89.46       89.75      7.45 o 
  -6   3  12      120.16      129.79      8.02 o 
  -5   3  12       53.95       49.56      3.53 o 
  -4   3  12      185.08      179.55      4.06 o 
  -3   3  12        0.02       -0.09      0.76 o 
  -2   3  12       59.56       58.46      1.89 o 
  -1   3  12       98.34      132.71      2.28 o 
   0   3  12      152.50      165.41      2.87 o 
   1   3  12      154.86      164.27      2.69 o 
   2   3  12       37.53       35.32      1.63 o 
   3   3  12        1.53        0.92      1.25 o 
   4   3  12        1.83       -1.57      1.57 o 
   5   3  12        4.09        1.58      4.64 o 
   6   3  12      167.21      165.98      9.73 o 
   7   3  12        1.27        2.50      3.23 o 
   8   3  12        8.04       13.62      4.79 o 
   9   3  12       11.94       20.83      6.02 o 
 -10   4  12       30.22       42.41      7.52 o 
  -9   4  12        0.17       -5.32      6.11 o 
  -8   4  12       24.40       25.91      8.36 o 
  -7   4  12       13.28       11.55      4.27 o 
  -6   4  12        7.53        7.08      2.49 o 
  -5   4  12      197.55      189.03      7.04 o 
  -4   4  12      101.87       98.94      3.63 o 
  -3   4  12        5.97        5.76      1.09 o 
  -2   4  12      155.50      147.81      2.89 o 
  -1   4  12      832.57      795.81      9.10 o 
   0   4  12      101.05       99.61      2.22 o 
   1   4  12        5.54        7.98      1.05 o 
   2   4  12      652.13      636.52      8.27 o 
   3   4  12      109.19      109.01      4.87 o 
   4   4  12       64.02       71.02      4.81 o 
   5   4  12       12.23       10.89      2.71 o 
   6   4  12       73.88       84.90      8.20 o 
   7   4  12        1.08       -0.50      3.47 o 
   8   4  12        5.95        1.39      3.94 o 
   9   4  12        6.71        2.04      4.50 o 
  -9   5  12        1.16       15.91      7.98 o 
  -8   5  12        2.94        1.04      4.21 o 
  -7   5  12      124.65      120.71      7.77 o 
  -6   5  12       68.11       78.70      5.96 o 
  -5   5  12        0.44       -1.46      1.78 o 
  -4   5  12      565.52      510.12     16.43 o 
  -3   5  12      211.56      206.84      4.71 o 
  -2   5  12      140.11      138.45      2.92 o 
  -1   5  12      228.90      219.50      4.14 o 
   0   5  12       46.75       45.68      2.54 o 
   1   5  12      144.05      142.12      3.35 o 
   2   5  12      151.94      131.83      3.43 o 
   3   5  12      193.18      178.73      6.00 o 
   4   5  12       73.55       88.23      8.42 o 
   5   5  12       78.48      101.29      6.59 o 
   6   5  12        3.13        1.83      2.59 o 
   7   5  12        0.03        2.51      3.29 o 
   8   5  12        9.58       14.40      5.11 o 
  -9   6  12      102.35       64.20     20.13 o 
  -8   6  12        1.93        0.97      3.16 o 
  -7   6  12        0.72        1.32      3.74 o 
  -6   6  12       51.22       45.97      5.12 o 
  -5   6  12       31.04       20.47      3.30 o 
  -4   6  12       32.46       30.57      6.58 o 
  -3   6  12     1304.13     1281.69     15.10 o 
  -2   6  12        5.21        3.54      1.48 o 
  -1   6  12        0.39       -0.14      1.18 o 
   0   6  12      424.45      404.72      6.15 o 
   1   6  12      582.93      567.73      7.52 o 
   2   6  12      372.48      385.99      6.49 o 
   3   6  12      320.34      301.34      7.04 o 
   4   6  12       87.22      104.45      6.60 o 
   5   6  12        9.32        2.71      4.41 o 
   6   6  12       13.56       10.23      3.13 o 
   7   6  12        0.01        4.87      5.63 o 
   8   6  12       42.27       52.59      8.28 o 
  -8   7  12        7.83       10.19      6.77 o 
  -7   7  12       24.71       20.29      4.22 o 
  -6   7  12       24.59       21.32      4.03 o 
  -5   7  12       10.58        4.58      2.62 o 
  -4   7  12       30.15       32.99      2.90 o 
  -3   7  12        0.13        1.18      1.78 o 
  -2   7  12       91.97       84.02      4.32 o 
  -1   7  12      545.91      518.91      8.09 o 
   0   7  12      366.94      374.32      6.58 o 
   1   7  12      381.59      361.57      6.12 o 
   2   7  12      123.64      128.87      4.82 o 
   3   7  12       80.93       80.23      4.72 o 
   4   7  12       84.23       81.43      6.73 o 
   5   7  12       16.86       22.14      4.31 o 
   6   7  12       23.68       13.12      3.88 o 
   7   7  12       32.79       25.94     10.58 o 
  -8   8  12        2.71        8.29      4.08 o 
  -7   8  12        1.91        7.28      3.81 o 
  -6   8  12        1.42        2.03      2.11 o 
  -5   8  12        4.06        8.58      2.33 o 
  -4   8  12        4.91        2.74      2.42 o 
  -3   8  12       36.36       33.38      3.82 o 
  -2   8  12      104.93      104.68      5.22 o 
  -1   8  12        3.22        3.07      1.30 o 
   0   8  12       16.97       14.74      1.79 o 
   1   8  12       20.44       19.19      2.26 o 
   2   8  12        0.55        1.68      1.84 o 
   3   8  12       18.57       17.26      2.83 o 
   4   8  12        2.67        7.47      2.74 o 
   5   8  12        4.02        2.41      2.96 o 
   6   8  12       17.75       19.36      6.31 o 
  -7   9  12        2.65        4.64      3.70 o 
  -6   9  12       11.58       10.06      2.73 o 
  -5   9  12        0.02        1.80      2.58 o 
  -4   9  12        1.30        4.89      2.67 o 
  -3   9  12        7.35        7.62      2.65 o 
  -2   9  12        0.20        3.27      2.02 o 
  -1   9  12        0.35        0.33      1.50 o 
   0   9  12        0.56       -0.29      1.45 o 
   1   9  12       36.59       34.76      3.55 o 
   2   9  12        3.84        1.71      2.13 o 
   3   9  12        2.34        1.56      3.90 o 
   4   9  12        1.43       -0.04      2.71 o 
   5   9  12        0.88        4.58      3.00 o 
   6   9  12        0.99        3.74      3.66 o 
  -6  10  12        5.65        3.32      3.43 o 
  -5  10  12        7.44       11.47      3.89 o 
  -4  10  12        3.52        3.70      3.23 o 
  -3  10  12        9.45       17.42      3.88 o 
  -2  10  12       31.96       29.31      4.40 o 
  -1  10  12        3.61        7.86      3.21 o 
   0  10  12        1.04        2.77      2.15 o 
   1  10  12       18.38       24.52      3.84 o 
   2  10  12        0.63        1.67      2.36 o 
   3  10  12        4.85        2.63      2.83 o 
   4  10  12        3.40        3.66      3.15 o 
  -4  11  12        4.09       14.30      4.04 o 
  -3  11  12        2.08        0.83      2.25 o 
  -2  11  12        0.10        4.89      1.74 o 
  -1  11  12       13.95       13.47      3.25 o 
   0  11  12        2.96       -0.28      3.14 o 
   1  11  12        3.34        2.78      3.00 o 
   2  11  12        3.47        3.53      3.17 o 
   3  11  12        1.58        5.38      3.16 o 
 -10   1  13        0.81        0.18      3.99 o 
  -9   1  13        8.05        6.50      5.31 o 
  -8   1  13      129.16      132.89     11.11 o 
  -7   1  13       49.40       48.85     16.24 o 
  -6   1  13        0.64       -2.11      3.32 o 
  -5   1  13        0.90        1.41      1.51 o 
  -4   1  13      761.17      778.19      9.89 o 
  -3   1  13      566.76      575.75      6.85 o 
  -2   1  13      251.21      324.65      4.16 o 
  -1   1  13     1062.49     1053.61      8.71 o 
   0   1  13      130.40      144.61      2.35 o 
   1   1  13      665.82      764.58      7.81 o 
   2   1  13        6.98        5.27      1.09 o 
   3   1  13      152.31      164.02      4.36 o 
   4   1  13      114.18      109.50      3.88 o 
   5   1  13      168.62      151.41      5.76 o 
   6   1  13       23.99       21.03      3.79 o 
   7   1  13       16.46       23.56      5.57 o 
   8   1  13        0.90       -2.53      3.47 o 
   9   1  13        5.29        7.75      5.30 o 
 -10   2  13       31.01       42.16     13.09 o 
  -9   2  13        2.14        0.78      4.09 o 
  -8   2  13       11.29       21.90      7.61 o 
  -7   2  13       93.18      103.93      7.85 o 
  -6   2  13       37.05       36.28      3.84 o 
  -5   2  13      119.29      113.91      4.39 o 
  -4   2  13        0.35        1.22      0.86 o 
  -3   2  13      330.62      317.77      5.94 o 
  -2   2  13        3.10        5.07      0.75 o 
  -1   2  13     1069.27     1141.78      8.93 o 
   0   2  13      473.62      492.74      5.06 o 
   1   2  13       75.74       82.78      2.21 o 
   2   2  13      107.13      112.18      3.38 o 
   3   2  13      451.37      433.79      7.32 o 
   4   2  13        9.17       10.96      2.35 o 
   5   2  13      515.56      486.98     15.74 o 
   6   2  13       14.03       17.62      4.88 o 
   7   2  13        9.64        8.72      4.15 o 
   8   2  13        7.69        9.69      4.60 o 
   9   2  13       19.44       12.10      5.34 o 
 -10   3  13       47.72       59.05      8.12 o 
  -9   3  13        6.44        7.36      4.42 o 
  -7   3  13        0.83        3.12      2.35 o 
  -6   3  13      281.01      276.12      8.14 o 
  -5   3  13      169.70      166.16      5.58 o 
  -4   3  13      136.76      133.86      3.55 o 
  -3   3  13      588.66      571.04      7.44 o 
  -2   3  13      838.53      860.09      9.13 o 
  -1   3  13     1141.26     1159.28      9.06 o 
   0   3  13      230.29      219.70      3.61 o 
   1   3  13      524.03      527.37      5.87 o 
   2   3  13      400.68      375.22      6.11 o 
   3   3  13       12.81       11.54      1.67 o 
   4   3  13       67.82       78.94      6.54 o 
   5   3  13        5.72        3.57      2.54 o 
   6   3  13        1.82        1.86      3.28 o 
   7   3  13        6.01        8.25      4.32 o 
   8   3  13        2.15       -1.75      4.60 o 
   9   3  13       40.27       40.69      7.39 o 
 -10   4  13       11.29       13.59      5.39 o 
  -9   4  13       88.07       99.03      9.86 o 
  -8   4  13        9.83        3.23      3.99 o 
  -7   4  13        0.14       -2.14      4.16 o 
  -6   4  13      128.83      122.04      5.79 o 
  -5   4  13      370.42      356.78      9.91 o 
  -4   4  13      315.50      320.31      6.75 o 
  -3   4  13        1.96        1.99      0.92 o 
  -2   4  13       13.77        9.28      0.97 o 
  -1   4  13       16.97       23.97      1.55 o 
   0   4  13       30.60       31.65      1.59 o 
   1   4  13      101.07       98.13      3.21 o 
   2   4  13        0.03        0.25      1.04 o 
   3   4  13       15.66       17.84      2.37 o 
   4   4  13      157.28      139.44      5.73 o 
   5   4  13        5.89        3.84      3.13 o 
   6   4  13      106.26       57.25     10.03 o 
   7   4  13       13.59       11.82      4.74 o 
   8   4  13        2.81        1.97      5.96 o 
  -9   5  13        2.64       -2.04      2.04 o 
  -8   5  13        4.46        6.64      3.48 o 
  -7   5  13        1.21        3.43      3.07 o 
  -6   5  13       28.76       30.13      6.34 o 
  -5   5  13       92.97       79.58      6.77 o 
  -4   5  13      155.81      150.65      4.86 o 
  -3   5  13      418.65      411.41      6.98 o 
  -2   5  13      267.91      253.60      4.13 o 
  -1   5  13       30.52       31.86      2.09 o 
   0   5  13       21.88       20.25      1.83 o 
   1   5  13       19.89       19.42      1.93 o 
   2   5  13       68.90       65.50      3.43 o 
   3   5  13       42.65       49.48      4.01 o 
   4   5  13        4.19        9.35      2.71 o 
   5   5  13       78.82       77.65      6.49 o 
   6   5  13       59.35       70.23      7.46 o 
   7   5  13        9.66        7.12      4.18 o 
   8   5  13       69.32       75.25      9.36 o 
  -9   6  13        5.26        4.47      4.30 o 
  -8   6  13        2.66       -3.03      3.03 o 
  -7   6  13       52.08       66.81      6.06 o 
  -6   6  13       37.46       53.65      5.36 o 
  -5   6  13      231.93      222.20      8.22 o 
  -4   6  13      186.96      177.26      6.09 o 
  -3   6  13      770.87      748.97     10.47 o 
  -2   6  13      443.49      436.65      7.01 o 
  -1   6  13       13.23       15.92      1.84 o 
   0   6  13        9.73        7.64      1.46 o 
   1   6  13        0.30        0.84      1.29 o 
   2   6  13        0.02        0.24      1.75 o 
   3   6  13       25.48       28.47      2.89 o 
   4   6  13       77.03       83.80      6.55 o 
   5   6  13        7.74        8.28      3.28 o 
   6   6  13        6.81        4.04      2.53 o 
   7   6  13       31.01       42.57     12.01 o 
   8   6  13        0.07       -2.26      3.55 o 
  -8   7  13        7.92       12.30      4.00 o 
  -7   7  13       26.22       28.41      4.79 o 
  -6   7  13       16.18       25.58      3.72 o 
  -5   7  13        1.23        2.28      1.99 o 
  -4   7  13       10.73        9.30      2.14 o 
  -3   7  13        0.05       -0.70      1.76 o 
  -2   7  13       10.28       11.46      2.13 o 
  -1   7  13      304.99      282.46      5.85 o 
   0   7  13       15.89       13.97      2.00 o 
   1   7  13       85.30       89.28      3.47 o 
   2   7  13       47.96       50.12      5.41 o 
   3   7  13       98.26       97.04      4.93 o 
   4   7  13        0.14       -1.97      3.48 o 
   5   7  13        0.33        0.72      2.66 o 
   6   7  13        6.01        4.37      3.45 o 
   7   7  13        1.84        6.20      4.16 o 
  -8   8  13        1.82        3.33      3.47 o 
  -7   8  13       11.48       11.32      6.83 o 
  -6   8  13        9.39        8.18      2.53 o 
  -5   8  13        2.00        4.82      2.21 o 
  -4   8  13        6.86        6.23      2.55 o 
  -3   8  13        5.30        6.35      2.10 o 
  -2   8  13        1.68        4.45      2.05 o 
  -1   8  13        0.22        2.48      1.30 o 
   0   8  13        8.79        7.58      1.53 o 
   1   8  13        1.13        1.40      1.82 o 
   2   8  13      133.90      131.61      5.35 o 
   3   8  13        0.87        0.55      2.66 o 
   4   8  13        8.70       10.26      3.05 o 
   5   8  13       18.25       11.20      4.40 o 
   6   8  13       13.26       12.94      4.56 o 
  -7   9  13        0.57        3.29      3.50 o 
  -6   9  13       13.48        7.28      3.72 o 
  -5   9  13        0.05       -1.04      2.49 o 
  -4   9  13      104.96      121.76      6.71 o 
  -3   9  13       19.49       17.08      2.71 o 
  -2   9  13       74.02       68.25      5.15 o 
  -1   9  13       12.55       18.62      2.96 o 
   0   9  13        2.65        5.43      1.79 o 
   1   9  13       25.02       23.92      3.03 o 
   2   9  13        4.62        4.80      2.27 o 
   3   9  13        5.58        3.70      3.01 o 
   4   9  13        2.01        8.64      3.21 o 
   5   9  13        8.72       15.80      4.19 o 
  -6  10  13        0.02        2.63      3.60 o 
  -5  10  13       19.73       25.56      5.07 o 
  -4  10  13        0.12        2.11      3.07 o 
  -3  10  13        0.16        7.12      2.45 o 
  -2  10  13        7.57        5.02      2.49 o 
  -1  10  13        8.54        5.11      3.47 o 
   0  10  13       11.40       12.59      2.90 o 
   1  10  13        4.61        2.39      2.36 o 
   2  10  13       10.75       13.15      3.05 o 
   3  10  13        4.02        1.84      2.66 o 
   4  10  13       44.36       46.75      5.12 o 
  -4  11  13        0.04        2.86      3.11 o 
  -3  11  13        0.06        6.17      2.39 o 
  -2  11  13        0.76        2.85      1.69 o 
  -1  11  13        3.82        7.14      2.82 o 
   0  11  13        0.22        1.41      3.47 o 
   1  11  13        3.90        5.55      3.80 o 
   2  11  13        6.65        8.57      3.17 o 
   3  11  13        1.71        8.81      5.30 o 
 -10   0  14       10.97       -0.06      6.35 o 
  -9   0  14       19.00       16.54      7.47 o 
  -8   0  14       44.24       33.75      8.30 o 
  -7   0  14       46.33       47.32      8.57 o 
  -6   0  14      660.19      647.07     24.49 o 
  -5   0  14      397.54      404.02     15.30 o 
  -4   0  14      530.50      525.77      8.64 o 
  -3   0  14     1300.60     1258.75     16.34 o 
  -2   0  14        9.09       12.14      1.51 o 
  -1   0  14      326.63      335.45      5.72 o 
   0   0  14      477.16      499.51      7.91 o 
   1   0  14      547.69      548.11      7.61 o 
   2   0  14      117.76      126.13      4.22 o 
   3   0  14      131.38      124.36      6.72 o 
   5   0  14       14.18        8.89      3.26 o 
   6   0  14       21.53       17.44      4.17 o 
   7   0  14       24.68       23.55      7.52 o 
   8   0  14       14.49        4.11      6.65 o 
   9   0  14        4.43       13.60      7.62 o 
 -10   1  14        0.22       -3.10      3.74 o 
  -9   1  14        0.12        4.94      4.07 o 
  -8   1  14       36.51       35.97     13.94 o 
  -6   1  14      138.48      128.67      6.70 o 
  -5   1  14       15.24       17.92      3.35 o 
  -4   1  14      241.02      249.05      4.94 o 
  -3   1  14       29.58       35.85      1.99 o 
  -2   1  14     2682.83     2775.10     21.32 o 
  -1   1  14        0.68        1.03      0.62 o 
   0   1  14      340.30      332.24      4.09 o 
   1   1  14       73.94       69.37      2.01 o 
   2   1  14      212.36      216.53      3.58 o 
   3   1  14     1095.57     1096.07     12.61 o 
   4   1  14      119.41      114.11      5.14 o 
   5   1  14       37.68       38.68      4.48 o 
   6   1  14       27.59       30.32      4.28 o 
   7   1  14       20.42       24.45      5.30 o 
   8   1  14       34.13       32.83      6.57 o 
   9   1  14        3.51        2.13      4.20 o 
 -10   2  14        1.33        6.82      4.64 o 
  -9   2  14        2.10       -3.09      3.09 o 
  -8   2  14       32.90       35.51      8.75 o 
  -7   2  14       32.77       39.80      5.94 o 
  -6   2  14      381.55      367.11      8.23 o 
  -5   2  14      274.34      273.44      6.06 o 
  -4   2  14        0.18        0.27      1.43 o 
  -3   2  14      493.71      500.72      7.19 o 
  -2   2  14       94.75       95.57      2.19 o 
  -1   2  14     1673.37     1793.72     15.27 o 
   0   2  14     2550.64     2725.04     20.54 o 
   1   2  14     1512.47     1554.63     14.70 o 
   2   2  14      442.66      435.56      6.09 o 
   3   2  14      191.40      179.69      4.12 o 
   4   2  14      296.09      288.51      6.68 o 
   5   2  14       51.79       53.85     12.09 o 
   6   2  14       57.43       56.94      7.04 o 
   7   2  14       11.49        8.81      3.96 o 
   8   2  14       21.07       14.62      5.47 o 
   9   2  14        3.99       14.36      5.63 o 
 -10   3  14        1.68        6.02      4.65 o 
  -9   3  14        0.72        2.11      3.30 o 
  -8   3  14       19.87       15.36      5.49 o 
  -7   3  14      231.16      206.90     10.14 o 
  -6   3  14      235.16      231.56      8.82 o 
  -5   3  14        5.12        3.37      1.86 o 
  -4   3  14        1.73        2.14      1.07 o 
  -3   3  14       17.78       22.44      1.79 o 
  -2   3  14        4.15        2.48      0.69 o 
  -1   3  14      246.03      265.77      3.45 o 
   0   3  14      253.87      255.96      3.98 o 
   1   3  14        6.75        5.33      0.74 o 
   2   3  14      267.36      269.52      4.82 o 
   3   3  14        6.87        6.37      1.29 o 
   4   3  14      296.27      289.25      7.91 o 
   5   3  14        0.82        4.65      2.84 o 
   6   3  14      141.74      143.70      9.41 o 
   7   3  14        8.25        7.32      4.35 o 
   8   3  14        0.47        0.62      4.20 o 
 -10   4  14       10.13        9.82      5.14 o 
  -9   4  14       10.92        4.08      2.24 o 
  -8   4  14        5.62        7.68      4.42 o 
  -7   4  14        0.96       -2.95      4.15 o 
  -6   4  14      226.16      204.76     19.96 o 
  -5   4  14       52.46       57.30      3.65 o 
  -4   4  14        7.52        9.51      1.91 o 
  -3   4  14      190.76      193.52      4.18 o 
  -2   4  14      197.38      184.43      4.52 o 
  -1   4  14       54.78       63.15      4.07 o 
   0   4  14        9.97       10.68      1.58 o 
   1   4  14      186.53      187.44      4.13 o 
   2   4  14       28.94       31.63      2.42 o 
   3   4  14       14.26       12.74      1.89 o 
   4   4  14        0.53        0.45      2.59 o 
   5   4  14        6.64        4.42      2.51 o 
   6   4  14       22.53       32.27      9.23 o 
   7   4  14        5.73       12.47      6.19 o 
   8   4  14        0.22        1.40      4.03 o 
  -9   5  14       34.22       30.55     10.75 o 
  -8   5  14       29.38       35.18      9.97 o 
  -7   5  14       44.42       49.41      5.70 o 
  -6   5  14        5.51        1.99      4.28 o 
  -5   5  14       25.56       22.66      2.69 o 
  -4   5  14      244.14      242.59      6.11 o 
  -3   5  14       67.15       58.70      3.49 o 
  -2   5  14      421.49      388.94      5.40 o 
  -1   5  14        1.02        0.30      1.02 o 
   0   5  14       20.89       19.50      1.92 o 
   1   5  14       11.68       12.19      1.36 o 
   2   5  14      299.96      281.36      6.74 o 
   3   5  14      536.76      551.74     11.06 o 
   4   5  14       43.67       44.18      4.06 o 
   5   5  14       82.84       95.87      7.78 o 
   6   5  14        2.19        6.37      6.08 o 
   7   5  14       25.35       11.47      4.84 o 
   8   5  14        2.30        8.58      4.92 o 
  -9   6  14       11.67       10.29     10.07 o 
  -8   6  14        2.96        8.26      3.79 o 
  -7   6  14      119.76      132.17      7.65 o 
  -6   6  14        0.21        2.41      2.17 o 
  -5   6  14      146.72      138.23     12.19 o 
  -4   6  14      123.94      127.76      4.57 o 
  -3   6  14       30.70       37.97      2.70 o 
  -2   6  14        0.12        5.31      2.13 o 
  -1   6  14        1.92        1.22      1.38 o 
   0   6  14      531.59      508.46      7.07 o 
   1   6  14      984.91      984.73     11.52 o 
   2   6  14       55.79       49.54      4.97 o 
   3   6  14       61.57       64.43      4.72 o 
   4   6  14       23.29       25.98      5.21 o 
   5   6  14       21.36       15.78      3.18 o 
   6   6  14       90.07       97.30      9.65 o 
   7   6  14        1.40        3.93      2.35 o 
  -8   7  14        5.48        5.09      3.52 o 
  -7   7  14        0.68       -0.57      4.64 o 
  -6   7  14       41.39       41.31      4.09 o 
  -5   7  14       21.51       21.14      2.95 o 
  -4   7  14       51.57       51.58      3.19 o 
  -3   7  14       20.41       14.89      2.52 o 
  -2   7  14       27.72       31.23      2.89 o 
  -1   7  14       60.82       54.44      3.56 o 
   0   7  14       31.04       34.21      2.96 o 
   1   7  14      534.15      512.86     12.31 o 
   2   7  14       24.76       27.80      3.33 o 
   3   7  14       30.45       27.23      4.26 o 
   4   7  14       10.80       14.79      3.66 o 
   5   7  14        6.75        4.94      3.34 o 
   6   7  14        5.63        4.92      2.84 o 
   7   7  14        5.66        5.56      3.27 o 
  -8   8  14        8.33        9.27      4.31 o 
  -7   8  14        0.33        0.29      3.26 o 
  -6   8  14        5.62        9.48      3.11 o 
  -5   8  14       19.29       20.89      3.95 o 
  -4   8  14       18.70       21.86      4.05 o 
  -3   8  14        3.34        4.58      2.92 o 
  -2   8  14       13.44       14.38      2.53 o 
  -1   8  14        6.95        5.20      1.63 o 
   0   8  14       33.71       29.03      3.59 o 
   1   8  14        0.25        7.55      4.47 o 
   2   8  14        2.95        2.79      2.16 o 
   3   8  14       22.81       25.78      3.31 o 
   4   8  14        0.64        5.25      4.24 o 
   5   8  14       34.33       39.75      7.90 o 
   6   8  14        3.34        9.02      2.97 o 
  -7   9  14        0.03       -0.94      3.56 o 
  -6   9  14        0.37       -0.04      2.79 o 
  -5   9  14       10.65       12.60      3.35 o 
  -4   9  14        1.58        3.00      2.25 o 
  -3   9  14        2.41        1.12      2.21 o 
  -2   9  14        1.33        3.80      2.43 o 
  -1   9  14       11.78       10.67      2.32 o 
   0   9  14       18.73       18.83      3.03 o 
   1   9  14       22.38       18.39      4.00 o 
   2   9  14        0.22        1.12      2.30 o 
   3   9  14        4.61        6.13      2.65 o 
   4   9  14        2.26        2.14      3.30 o 
   5   9  14        7.10        8.80      6.23 o 
  -5  10  14        0.09        1.27      3.00 o 
  -4  10  14       17.63       21.52      4.53 o 
  -3  10  14        2.45        1.13      4.31 o 
  -2  10  14        3.00        3.49      2.15 o 
  -1  10  14        6.43       10.11      2.46 o 
   0  10  14        1.63       -1.69      2.38 o 
   1  10  14        0.32        3.99      2.41 o 
   2  10  14        1.77        0.44      2.56 o 
   3  10  14        6.71        5.68      6.45 o 
   4  10  14        0.86        4.21      3.48 o 
  -4  11  14        6.13        4.74      3.50 o 
  -3  11  14        4.05        3.59      2.33 o 
  -2  11  14        5.39        6.50      2.71 o 
  -1  11  14        0.08        2.86      8.17 o 
   0  11  14       14.74       26.26      5.52 o 
   1  11  14        4.30        5.92      3.05 o 
   2  11  14        2.08        2.56      3.91 o 
 -10   1  15       21.48       20.59     10.56 o 
  -9   1  15       26.56       28.75      6.48 o 
  -8   1  15       77.61       56.43      6.96 o 
  -7   1  15       12.77       14.03      3.72 o 
  -6   1  15      298.68      271.06      7.88 o 
  -5   1  15      280.23      282.42      5.95 o 
  -4   1  15      253.34      236.44      4.86 o 
  -3   1  15      209.46      237.36      4.17 o 
  -2   1  15      104.83      118.04      2.73 o 
  -1   1  15       18.12       18.49      1.15 o 
   0   1  15     1119.20     1150.16     10.13 o 
   1   1  15      153.43      148.70      3.06 o 
   2   1  15       16.92       20.10      1.45 o 
   3   1  15      252.94      252.07      5.83 o 
   4   1  15      534.32      502.81     12.37 o 
   5   1  15       69.33       73.85      5.71 o 
   6   1  15       26.26       24.38      5.29 o 
   7   1  15       63.44       71.79     14.64 o 
   8   1  15        4.00       11.39      6.67 o 
   9   1  15        3.69        5.30      4.89 o 
 -10   2  15       19.42       12.08      5.11 o 
  -9   2  15       14.60        5.19     16.86 o 
  -8   2  15      144.43      122.24      8.39 o 
  -7   2  15      441.33      387.26     19.22 o 
  -6   2  15        5.88        7.24      2.93 o 
  -5   2  15      121.24      133.29      8.63 o 
  -4   2  15      116.74      107.71      3.55 o 
  -3   2  15        4.87        7.41      1.28 o 
  -2   2  15      356.54      358.97      6.70 o 
  -1   2  15      265.78      268.50      3.63 o 
   0   2  15     1272.91     1335.50     12.66 o 
   1   2  15      688.00      687.67      8.09 o 
   2   2  15       42.08       45.63      2.28 o 
   3   2  15      434.88      435.48      8.75 o 
   4   2  15       70.03       60.05      4.44 o 
   5   2  15      208.57      202.00      8.33 o 
   6   2  15        4.22        3.69      3.45 o 
   7   2  15       31.44       18.63      7.83 o 
   8   2  15       73.74       61.90     20.18 o 
 -10   3  15        0.60        3.21      5.75 o 
  -9   3  15      126.98      116.28     14.86 o 
  -8   3  15      204.75      184.35     10.37 o 
  -7   3  15        1.16        3.90      3.85 o 
  -6   3  15      370.92      376.87     10.83 o 
  -5   3  15       13.11       14.43      2.02 o 
  -4   3  15       40.98       40.12      2.47 o 
  -3   3  15      599.33      620.08      8.86 o 
  -2   3  15       16.57       17.51      1.26 o 
  -1   3  15      102.14      103.13      2.17 o 
   0   3  15      228.15      259.17      3.93 o 
   1   3  15      126.27      130.11      2.61 o 
   2   3  15       60.51       58.72      3.96 o 
   3   3  15      132.82      123.56      6.71 o 
   4   3  15       37.47       43.87      3.25 o 
   5   3  15        0.85        1.91      2.62 o 
   6   3  15       85.57       93.17     13.95 o 
   7   3  15       13.89       10.47      4.66 o 
   8   3  15       30.43       30.37      6.78 o 
 -10   4  15        0.76       -3.27      3.27 o 
  -9   4  15       31.25       32.93      7.71 o 
  -8   4  15       26.06       20.98      5.31 o 
  -7   4  15        6.37        3.54      2.79 o 
  -6   4  15       51.24       59.74      5.92 o 
  -5   4  15        2.58        2.61      1.51 o 
  -4   4  15       21.37       19.45      2.35 o 
  -3   4  15      458.25      448.97      7.50 o 
  -2   4  15        0.51        1.06      0.79 o 
  -1   4  15      380.70      371.61      5.43 o 
   0   4  15       75.43       74.13      2.87 o 
   1   4  15        0.04        0.41      0.74 o 
   2   4  15      391.01      374.04      6.61 o 
   3   4  15        1.68        1.21      1.36 o 
   4   4  15       98.27       98.63      4.71 o 
   5   4  15       38.48       34.84      9.19 o 
   6   4  15       73.24       85.53      8.78 o 
   7   4  15        8.85       13.01      4.98 o 
   8   4  15        0.54        0.09      4.22 o 
  -9   5  15       13.65        4.39      4.95 o 
  -8   5  15        3.82        3.91      6.64 o 
  -7   5  15        0.92       -2.39      2.39 o 
  -6   5  15        0.13        1.79      1.83 o 
  -5   5  15       23.26       19.87      2.69 o 
  -4   5  15        9.75       15.55      2.34 o 
  -3   5  15       81.66       80.31      3.58 o 
  -2   5  15        8.99       13.36      1.90 o 
  -1   5  15      211.80      201.10      4.37 o 
   0   5  15       94.17       94.51      3.97 o 
   1   5  15      390.17      402.11      9.54 o 
   2   5  15       17.87       19.09      2.44 o 
   3   5  15      136.57      139.28      5.48 o 
   4   5  15       10.58        8.40      3.43 o 
   5   5  15       30.94       29.98      3.73 o 
   6   5  15       50.58       47.24      6.85 o 
   7   5  15        0.67        3.92      1.82 o 
   8   5  15       12.94       12.06     10.21 o 
  -9   6  15        0.51        5.71      5.38 o 
  -8   6  15        0.12        0.63      5.19 o 
  -7   6  15        9.02        7.67      2.71 o 
  -6   6  15        3.14        3.24      2.37 o 
  -5   6  15       50.04       55.56      4.20 o 
  -4   6  15       57.83       73.01      4.17 o 
  -3   6  15        9.96        6.45      1.62 o 
  -2   6  15      318.34      306.92      6.85 o 
  -1   6  15      296.18      293.76      5.75 o 
   0   6  15      717.86      658.05     10.18 o 
   1   6  15        4.13        4.29      1.75 o 
   2   6  15      120.65      115.90      5.32 o 
   3   6  15      232.60      215.76      7.19 o 
   4   6  15       43.23       46.68      4.42 o 
   5   6  15       27.63       17.52      3.22 o 
   6   6  15       11.11        9.48      4.09 o 
   7   6  15        9.93       11.78      6.43 o 
  -8   7  15        6.42        4.43      3.80 o 
  -7   7  15        0.24        2.05      2.51 o 
  -6   7  15        6.70       11.22      2.76 o 
  -5   7  15       76.96       76.78      7.77 o 
  -4   7  15        1.25        3.07      2.72 o 
  -3   7  15       20.35       18.59      2.81 o 
  -2   7  15       47.02       45.40      3.36 o 
  -1   7  15       23.89       22.62      2.27 o 
   0   7  15      296.22      293.73      5.77 o 
   1   7  15      168.93      157.04      5.25 o 
   2   7  15        0.53        2.86      2.04 o 
   3   7  15       24.67       20.49      3.51 o 
   4   7  15       65.52       73.17      7.29 o 
   5   7  15        6.03        5.82      2.83 o 
   6   7  15        8.97       -0.68      3.49 o 
   7   7  15       16.09       29.19     14.68 o 
  -7   8  15        1.05        6.64      3.65 o 
  -6   8  15        0.84        1.82      2.19 o 
  -5   8  15       67.69       68.32      5.06 o 
  -4   8  15        0.44        3.10      2.39 o 
  -3   8  15        4.17        5.37      3.91 o 
  -2   8  15       87.50       97.55      6.81 o 
  -1   8  15       20.10       22.08      2.42 o 
   0   8  15       30.96       25.91      2.76 o 
   1   8  15       54.30       62.19      5.66 o 
   2   8  15        2.58        1.52      2.08 o 
   3   8  15        5.38        4.65      3.45 o 
   4   8  15        1.80        6.06      3.26 o 
   5   8  15        3.92        4.76      2.80 o 
   6   8  15        0.33        4.69      3.75 o 
  -7   9  15        0.89       -1.16      3.45 o 
  -6   9  15        8.60       17.43      3.84 o 
  -5   9  15        0.09       -1.34      2.44 o 
  -4   9  15       45.47       40.69      4.49 o 
  -3   9  15        2.70        5.69      2.53 o 
  -2   9  15       23.35       21.32      3.49 o 
  -1   9  15        0.03        0.81      1.76 o 
   0   9  15        1.30        2.40      2.10 o 
   1   9  15       17.06       21.79      3.74 o 
   2   9  15        1.08        2.60      2.42 o 
   3   9  15        1.59        1.63      2.58 o 
   4   9  15        0.16        2.44      3.27 o 
   5   9  15       40.17       44.29      8.54 o 
  -5  10  15       12.47       10.01      3.92 o 
  -4  10  15       11.35        8.86      2.40 o 
  -3  10  15        1.11        3.20      2.97 o 
  -2  10  15        9.47       11.07      2.70 o 
  -1  10  15       17.38       16.53      4.43 o 
   0  10  15        7.40       12.65      3.60 o 
   1  10  15        8.92       10.43      2.76 o 
   2  10  15        0.98        2.82      2.54 o 
   3  10  15        7.36       14.59      3.65 o 
   4  10  15        3.91        2.47      3.95 o 
  -3  11  15        6.23        1.73      2.93 o 
  -2  11  15       12.52       14.36      4.52 o 
  -1  11  15        0.17        0.92      3.33 o 
   0  11  15        5.74        9.62      4.15 o 
   1  11  15        0.12        3.51      3.63 o 
   2  11  15       13.06       11.27      5.93 o 
 -10   0  16       20.25       15.64      7.80 o 
  -9   0  16        0.74        2.73      5.36 o 
  -8   0  16      226.29      235.03     15.75 o 
  -7   0  16       92.70       85.93     11.88 o 
  -6   0  16        3.59        1.30      3.34 o 
  -5   0  16        0.12       -1.35      2.73 o 
  -4   0  16      424.54      445.82     10.91 o 
  -3   0  16       39.45       44.22      2.71 o 
  -2   0  16      680.66      657.89     10.40 o 
  -1   0  16      578.36      615.87      9.58 o 
   0   0  16      277.80      310.98      6.67 o 
   1   0  16       37.45       39.58      2.23 o 
   2   0  16      739.98      741.95     14.16 o 
   3   0  16      384.98      373.17     12.64 o 
   4   0  16      294.31      305.63     16.27 o 
   5   0  16        3.52        7.03      3.24 o 
   6   0  16        8.79        1.29      5.33 o 
   7   0  16       44.89       37.55      9.44 o 
   8   0  16        0.14        4.29      6.03 o 
 -10   1  16        0.90       -2.11      3.47 o 
  -9   1  16        0.80       -0.21      3.05 o 
  -8   1  16        8.26       19.13      7.34 o 
  -7   1  16       21.16       19.88      3.45 o 
  -6   1  16      245.16      265.23      7.92 o 
  -5   1  16       33.10       32.72      3.55 o 
  -4   1  16      224.97      228.15      4.54 o 
  -3   1  16      275.51      257.11      3.91 o 
  -2   1  16      146.02      138.31      3.20 o 
  -1   1  16        2.66        1.32      0.80 o 
   0   1  16       52.25       62.62      2.13 o 
   1   1  16      789.04      790.06      8.90 o 
   2   1  16      143.34      127.73      3.03 o 
   3   1  16      324.61      312.02      8.14 o 
   4   1  16        4.85        5.38      1.92 o 
   5   1  16      101.84      106.89      6.31 o 
   6   1  16       12.31        9.38     10.95 o 
   7   1  16       11.27        9.19      4.59 o 
   8   1  16       39.36       42.51      8.89 o 
 -10   2  16       40.12       29.90      6.19 o 
  -9   2  16        7.99        4.47      3.30 o 
  -8   2  16        0.50       10.21      4.34 o 
  -7   2  16      415.41      414.95     14.56 o 
  -6   2  16        4.92        3.08      2.39 o 
  -5   2  16        0.25        2.96      1.57 o 
  -4   2  16        0.17       -0.75      1.15 o 
  -3   2  16      136.25      135.93      3.56 o 
  -2   2  16      726.14      748.71      7.67 o 
  -1   2  16     1868.50     1900.86     14.58 o 
   0   2  16      890.89      913.27      9.51 o 
   1   2  16      604.87      636.13      7.81 o 
   2   2  16      150.98      162.84      3.66 o 
   3   2  16      751.83      749.79     10.04 o 
   4   2  16      633.18      635.61     12.81 o 
   5   2  16        0.01       -2.33      2.33 o 
   6   2  16       29.28       33.76      6.76 o 
   7   2  16        0.66        1.40      3.76 o 
   8   2  16        7.11        7.21      4.89 o 
 -10   3  16        4.07        1.85      4.19 o 
  -9   3  16       30.90       26.89      6.20 o 
  -8   3  16        7.03       12.59      4.75 o 
  -7   3  16      243.64      238.15     15.09 o 
  -6   3  16        0.91        2.98      2.03 o 
  -5   3  16       65.52       74.59      4.09 o 
  -4   3  16      100.08      105.72      3.83 o 
  -3   3  16      136.91      136.55      4.00 o 
  -2   3  16      345.30      354.03      4.44 o 
  -1   3  16      531.10      526.90      5.93 o 
   0   3  16      165.02      157.76      3.07 o 
   1   3  16       52.05       55.96      2.94 o 
   2   3  16       72.04       71.54      4.21 o 
   3   3  16       97.69       92.43      4.30 o 
   4   3  16       67.68       56.25      5.38 o 
   5   3  16       27.61       29.06     12.15 o 
   6   3  16        2.81        2.13      2.53 o 
   7   3  16        0.00        2.37      4.04 o 
   8   3  16       14.09       14.11      5.98 o 
 -10   4  16        2.11       -0.10      2.15 o 
  -9   4  16       13.60        0.81      7.13 o 
  -8   4  16        9.87        3.81     12.52 o 
  -7   4  16       38.74       25.68      7.43 o 
  -6   4  16       10.27        9.90      2.49 o 
  -5   4  16       54.35       48.58      4.05 o 
  -4   4  16       57.06       50.33      3.43 o 
  -3   4  16       36.85       43.89      2.83 o 
  -2   4  16       52.33       49.07      2.09 o 
  -1   4  16        3.69        1.81      0.80 o 
   0   4  16      133.51      134.77      3.93 o 
   1   4  16      148.04      147.48      3.87 o 
   2   4  16       59.46       49.59      3.30 o 
   3   4  16       18.49       14.31      2.00 o 
   4   4  16        0.76        3.08      1.88 o 
   5   4  16        4.84        3.93      3.46 o 
   6   4  16       48.37       40.49      9.19 o 
   7   4  16       21.92       29.79      6.19 o 
   8   4  16       10.88       13.29      5.63 o 
  -9   5  16        8.02        4.77      4.90 o 
  -8   5  16       17.18       19.35      5.66 o 
  -7   5  16        3.55        6.55      2.62 o 
  -6   5  16        0.07        0.58      2.09 o 
  -5   5  16      110.09      119.39      5.77 o 
  -4   5  16      452.63      444.53      9.99 o 
  -3   5  16       59.91       51.85      3.15 o 
  -2   5  16      277.49      261.67      6.08 o 
  -1   5  16      263.07      254.62      5.86 o 
   0   5  16       55.91       53.64      3.48 o 
   1   5  16      105.04      106.41      3.99 o 
   2   5  16        4.12        5.68      1.81 o 
   3   5  16       46.72       43.44      3.42 o 
   4   5  16       28.47       31.12      3.60 o 
   5   5  16        1.16       10.75      4.10 o 
   6   5  16        0.01        0.13      3.25 o 
   7   5  16       36.01       32.81     10.94 o 
  -9   6  16        6.54        1.50      4.94 o 
  -8   6  16       12.11        2.19      4.97 o 
  -7   6  16       15.18       20.78      5.18 o 
  -6   6  16        3.79        7.25      2.77 o 
  -5   6  16       10.00       13.87      2.78 o 
  -4   6  16       68.32       74.18      4.05 o 
  -3   6  16        0.00        0.48      1.56 o 
  -2   6  16      114.72      109.03      4.42 o 
  -1   6  16      793.85      798.13     10.45 o 
   0   6  16        1.69        6.24      1.59 o 
   1   6  16        4.89        7.03      2.11 o 
   2   6  16       36.71       51.02      4.29 o 
   3   6  16        1.34        3.94      2.12 o 
   4   6  16      255.57      254.61      8.04 o 
   5   6  16       46.22       49.69      8.97 o 
   6   6  16        1.37        7.45      3.65 o 
   7   6  16       26.59       31.03      6.40 o 
  -8   7  16        0.09        5.59      5.17 o 
  -7   7  16       22.26       19.25      3.52 o 
  -6   7  16      117.65      120.63      5.70 o 
  -5   7  16        2.99        7.18      2.48 o 
  -4   7  16       22.91       29.06      2.75 o 
  -3   7  16       34.66       31.59      3.67 o 
  -2   7  16        3.12        4.28      1.78 o 
  -1   7  16      190.60      187.66      5.56 o 
   0   7  16        3.80        5.68      1.90 o 
   1   7  16       62.73       61.74      4.42 o 
   2   7  16      137.37      137.83      6.23 o 
   3   7  16        5.10        4.04      2.71 o 
   4   7  16       12.62        7.74      3.66 o 
   5   7  16       11.54       11.43      3.41 o 
   6   7  16       40.34       52.12      7.66 o 
  -7   8  16        7.14        4.11      4.87 o 
  -6   8  16       11.28       12.03      2.78 o 
  -5   8  16        0.91        1.77      1.42 o 
  -4   8  16        2.49        3.15      2.55 o 
  -3   8  16       10.81        4.14      2.55 o 
  -2   8  16       65.43       75.96      5.39 o 
  -1   8  16       10.32       10.66      2.31 o 
   0   8  16        0.87        3.02      2.86 o 
   1   8  16        0.68        1.79      2.09 o 
   2   8  16        0.15       -1.89      1.89 o 
   3   8  16        0.21        0.43      2.21 o 
   4   8  16        5.65        4.62      3.74 o 
   5   8  16        6.98        7.58      3.04 o 
   6   8  16       10.25       11.11      5.20 o 
  -6   9  16        0.00       -0.30      3.02 o 
  -5   9  16        4.47        7.56      2.87 o 
  -4   9  16        0.01        6.35      2.87 o 
  -3   9  16        0.04        4.64      2.78 o 
  -2   9  16        9.56        8.68      2.89 o 
  -1   9  16        3.84        1.92      2.57 o 
   0   9  16        2.90        3.56      1.68 o 
   1   9  16        2.68        1.62      2.75 o 
   2   9  16       12.58       13.26      2.90 o 
   3   9  16        0.44       -2.51      2.51 o 
   4   9  16        8.06       14.79      4.27 o 
   5   9  16        1.18        4.14      2.84 o 
  -5  10  16        0.87        5.99      2.94 o 
  -4  10  16       22.00       25.03      7.67 o 
  -3  10  16        6.56        2.63      2.81 o 
  -2  10  16        6.75        6.10      2.45 o 
  -1  10  16        0.78        4.56      2.66 o 
   0  10  16       22.63       18.20      4.02 o 
   1  10  16       12.15        9.37      2.98 o 
   2  10  16       10.70        7.63      3.26 o 
   3  10  16        9.06        9.13      3.34 o 
  -3  11  16        0.10        5.26      2.99 o 
  -2  11  16        5.19        5.55      3.71 o 
  -1  11  16       11.06        6.31      6.94 o 
   0  11  16        0.08        1.44      3.29 o 
   1  11  16        0.02        3.83      3.77 o 
 -10   1  17        1.47        3.63      4.46 o 
  -9   1  17        0.23        1.59      3.64 o 
  -8   1  17        3.30        4.29      3.27 o 
  -7   1  17      398.38      372.02      9.91 o 
  -6   1  17       82.42       86.92      6.27 o 
  -5   1  17      131.23      123.01      6.20 o 
  -4   1  17      203.50      196.96      4.34 o 
  -3   1  17       51.14       52.22      2.65 o 
  -2   1  17     1248.71     1252.99     10.74 o 
  -1   1  17       89.14       94.83      2.37 o 
   0   1  17        0.20       -0.56      0.85 o 
   1   1  17       55.43       52.05      2.89 o 
   2   1  17       14.42       17.83      1.92 o 
   3   1  17      368.72      333.56      8.72 o 
   4   1  17       11.98       11.91      2.44 o 
   5   1  17       27.52       24.33      5.46 o 
   6   1  17        6.72        9.39      5.95 o 
   7   1  17       17.67       15.53      5.21 o 
   8   1  17        2.12        3.19      4.54 o 
 -10   2  17        7.50        2.90      3.93 o 
  -9   2  17       24.83       17.14      5.35 o 
  -8   2  17       92.05       84.23     11.54 o 
  -7   2  17      252.90      250.90      9.29 o 
  -6   2  17        0.40        0.64      2.14 o 
  -5   2  17      598.13      586.99      9.17 o 
  -4   2  17        0.04        1.46      1.29 o 
  -3   2  17      521.77      518.07      7.39 o 
  -2   2  17        1.28        1.97      0.86 o 
  -1   2  17        1.00        1.01      0.78 o 
   0   2  17       16.05       18.72      1.50 o 
   1   2  17        4.51        5.60      1.25 o 
   2   2  17      259.35      245.37      5.46 o 
   3   2  17      933.72      859.46     14.73 o 
   4   2  17        9.03        8.82      2.58 o 
   5   2  17        1.49        0.81      2.52 o 
   6   2  17       32.98       43.46      9.82 o 
   7   2  17       38.17       28.71      6.39 o 
   8   2  17        9.01       13.32      8.49 o 
 -10   3  17        5.46       -1.67      2.84 o 
  -9   3  17        0.06       -3.49      4.16 o 
  -8   3  17        4.91        6.06      3.16 o 
  -7   3  17        2.64        2.86      2.93 o 
  -6   3  17        4.18        3.06      2.70 o 
  -5   3  17        0.07        0.38      1.52 o 
  -4   3  17       73.49       80.06      4.30 o 
  -3   3  17       70.79       68.49      3.42 o 
  -2   3  17        4.05        7.36      1.01 o 
  -1   3  17      307.15      282.62      4.15 o 
   0   3  17        4.25        4.00      1.27 o 
   1   3  17      503.67      465.91     16.17 o 
   2   3  17       70.33       61.57      2.83 o 
   3   3  17       19.17       18.63      2.10 o 
   4   3  17      150.05      139.57      8.36 o 
   5   3  17        1.42        2.01      2.81 o 
   6   3  17        4.42        5.98      6.40 o 
   7   3  17        8.36        7.88      8.74 o 
   8   3  17        1.22       12.46      5.21 o 
  -9   4  17        2.26        2.14      4.41 o 
  -8   4  17       76.51       74.33      8.00 o 
  -7   4  17       82.86       82.72      7.53 o 
  -6   4  17       30.31       30.64      3.47 o 
  -5   4  17       73.48       73.10      8.13 o 
  -4   4  17       96.22       95.20      4.16 o 
  -3   4  17      203.20      198.27      6.89 o 
  -2   4  17      110.10      109.82      3.28 o 
  -1   4  17       67.59       68.94      2.37 o 
   0   4  17      108.87      104.02      3.38 o 
   1   4  17       82.02       86.27      4.10 o 
   2   4  17        0.16       -1.24      1.24 o 
   3   4  17      139.42      127.88      4.79 o 
   4   4  17      266.36      267.99     11.88 o 
   5   4  17        3.10        0.73      5.36 o 
   6   4  17       13.11       13.41      4.57 o 
   7   4  17        9.90        1.54      1.76 o 
   8   4  17       11.17       11.98      7.55 o 
  -9   5  17       24.67       33.89      7.08 o 
  -8   5  17       12.11       10.98      3.65 o 
  -7   5  17        9.54        4.91      2.59 o 
  -6   5  17        2.25        1.17      2.11 o 
  -5   5  17      199.09      205.63      6.61 o 
  -4   5  17      276.72      290.59      9.96 o 
  -3   5  17       64.51       75.51      3.54 o 
  -2   5  17       23.49       22.15      2.93 o 
  -1   5  17       14.12       12.80      1.78 o 
   0   5  17      137.06      159.26      4.87 o 
   1   5  17       25.15       28.57      2.57 o 
   2   5  17       52.14       59.12      4.17 o 
   3   5  17       17.43       19.17      2.64 o 
   4   5  17       10.26       11.20      2.68 o 
   5   5  17       46.42       55.60      7.31 o 
   6   5  17        0.06        8.71      4.40 o 
   7   5  17       45.63       40.12      7.80 o 
  -9   6  17        3.58        7.60      5.57 o 
  -8   6  17        9.40       11.63      5.18 o 
  -7   6  17        3.17        2.30      2.43 o 
  -6   6  17        8.28        6.91      2.58 o 
  -5   6  17        6.42        7.35      3.67 o 
  -4   6  17       13.05       14.01      3.31 o 
  -3   6  17      101.23       92.06      3.63 o 
  -2   6  17       31.41       26.22      2.67 o 
  -1   6  17      104.81      106.18      4.64 o 
   0   6  17      142.77      145.88      6.99 o 
   1   6  17      241.88      238.38      7.37 o 
   2   6  17       49.63       39.44      3.38 o 
   3   6  17       59.01       62.47      4.65 o 
   4   6  17      101.74      118.07     11.48 o 
   5   6  17       51.86       59.25      7.88 o 
   6   6  17        4.17        4.36      4.28 o 
   7   6  17        5.86       -0.55      6.95 o 
  -8   7  17       11.26       20.42      6.55 o 
  -7   7  17        4.66        6.25      3.49 o 
  -6   7  17        5.54        3.59      1.69 o 
  -5   7  17        5.74        6.67      2.40 o 
  -4   7  17       42.91       37.99      3.00 o 
  -3   7  17       61.79       63.94      4.94 o 
  -2   7  17      134.61      128.34      4.96 o 
  -1   7  17       30.73       26.80      2.85 o 
   0   7  17      101.06      105.13      4.98 o 
   1   7  17      148.08      152.96      8.06 o 
   2   7  17       42.16       38.25      4.16 o 
   3   7  17       17.12       10.97      2.53 o 
   4   7  17       16.81       11.47      5.24 o 
   5   7  17       33.13       33.81      8.00 o 
   6   7  17        0.70        2.43     12.41 o 
  -7   8  17        0.64        4.26      4.77 o 
  -6   8  17       38.90       32.89      3.74 o 
  -5   8  17        2.21        1.44      1.85 o 
  -4   8  17       15.32       12.18      3.19 o 
  -3   8  17        0.39        0.75      2.38 o 
  -2   8  17        4.57        3.52      2.36 o 
  -1   8  17        5.30        8.21      2.93 o 
   0   8  17        2.74        0.56      1.95 o 
   1   8  17       34.24       37.06      3.57 o 
   2   8  17       81.11       86.41      6.05 o 
   3   8  17        3.62        1.74      2.84 o 
   4   8  17       13.16       19.36      3.65 o 
   5   8  17       14.27       13.47      4.85 o 
  -6   9  17        0.39        6.63      3.08 o 
  -5   9  17        3.76       10.57      3.04 o 
  -4   9  17        0.67        1.13      2.67 o 
  -3   9  17        0.00        2.80      2.52 o 
  -2   9  17      105.35      108.91      6.67 o 
  -1   9  17       19.44       14.95      5.52 o 
   0   9  17       71.96       64.88     10.43 o 
   1   9  17        1.23        1.72      2.29 o 
   2   9  17        2.88        0.83      3.62 o 
   3   9  17        6.91        8.17      4.13 o 
   4   9  17        2.28        4.86      6.15 o 
  -5  10  17        0.03        4.22      2.55 o 
  -4  10  17        1.38        4.78      3.12 o 
  -3  10  17       22.73       20.75      3.87 o 
  -2  10  17       20.89       14.29      3.89 o 
  -1  10  17       26.41       23.68      4.18 o 
   0  10  17        4.32        4.20      3.14 o 
   1  10  17        4.89        5.42      4.15 o 
   2  10  17        0.49        2.88      2.67 o 
   3  10  17        1.61        3.72      4.23 o 
  -2  11  17        1.01        3.06      3.68 o 
  -1  11  17        2.08        2.53      4.73 o 
   0  11  17        0.00        1.45      3.75 o 
   1  11  17        0.00        2.89      5.14 o 
 -10   0  18        0.34       -3.10      4.67 o 
  -9   0  18        4.70       10.75      6.72 o 
  -8   0  18       93.81       87.28      8.95 o 
  -7   0  18       86.64       88.13      8.63 o 
  -6   0  18        4.07        3.67      3.34 o 
  -5   0  18      133.39      132.48      8.00 o 
  -4   0  18      930.52      950.05     18.01 o 
  -3   0  18      101.22       99.91      3.96 o 
  -2   0  18     1889.15     1891.25     21.18 o 
  -1   0  18       75.62       89.56      3.66 o 
   0   0  18       49.52       49.40      4.57 o 
   1   0  18      325.17      336.19      8.80 o 
   2   0  18      158.65      149.23      5.95 o 
   3   0  18      156.94      160.33      8.62 o 
   4   0  18      183.21      171.31      9.24 o 
   5   0  18       39.22       32.30      5.23 o 
   6   0  18       32.82       27.33      7.98 o 
   7   0  18       38.87       59.74     11.87 o 
   8   0  18       10.94       21.11      8.75 o 
 -10   1  18        9.96        9.92      4.64 o 
  -9   1  18       41.29       35.80      6.77 o 
  -8   1  18       52.34       65.89      6.28 o 
  -7   1  18        3.68        8.03      2.97 o 
  -6   1  18       96.16      105.65      5.91 o 
  -5   1  18       49.82       46.43      3.81 o 
  -4   1  18      765.77      745.94      9.58 o 
  -3   1  18      226.73      231.97      4.72 o 
  -2   1  18       39.21       37.93      1.86 o 
  -1   1  18      105.50      103.98      2.54 o 
   0   1  18      103.84      106.61      2.70 o 
   1   1  18      301.23      292.77      5.20 o 
   2   1  18       20.17       23.39      2.26 o 
   3   1  18        1.35        1.47      1.91 o 
   4   1  18       97.06       85.92      5.46 o 
   5   1  18       10.85       11.95      3.68 o 
   6   1  18        4.56        4.79      3.10 o 
   7   1  18       11.87       10.70      6.71 o 
   8   1  18        3.77       10.09      5.21 o 
 -10   2  18        0.57        2.99      4.01 o 
  -9   2  18        1.59        6.30      4.29 o 
  -8   2  18        6.03        5.31      3.59 o 
  -7   2  18       10.00       12.48      3.57 o 
  -6   2  18       18.79       21.67      3.35 o 
  -5   2  18      377.98      392.59      8.62 o 
  -4   2  18       76.59       80.10      3.60 o 
  -3   2  18      250.60      260.83      6.38 o 
  -2   2  18       67.87       68.75      2.30 o 
  -1   2  18       89.16       94.51      2.44 o 
   0   2  18      152.69      150.88      3.53 o 
   1   2  18       10.82       12.90      1.54 o 
   2   2  18      764.73      689.90     10.67 o 
   3   2  18      218.06      214.66      7.05 o 
   4   2  18        0.68        1.76      1.87 o 
   5   2  18       30.19       28.34     12.61 o 
   6   2  18       37.18       31.19      5.89 o 
   7   2  18        2.53       -3.29      3.29 o 
   8   2  18        1.28       10.35      5.07 o 
 -10   3  18        1.41        8.15      8.03 o 
  -9   3  18       20.60       19.92      5.04 o 
  -8   3  18       19.81       15.55      3.42 o 
  -7   3  18        3.03        4.48      3.03 o 
  -6   3  18        1.72        6.75      3.01 o 
  -5   3  18       74.96       77.82      4.10 o 
  -4   3  18       13.08       11.91      1.96 o 
  -3   3  18      220.09      217.17      5.13 o 
  -2   3  18       50.45       48.81      2.21 o 
  -1   3  18       12.94       12.04      1.21 o 
   0   3  18       81.93       82.26      2.92 o 
   1   3  18       23.70       27.76      2.43 o 
   2   3  18       59.99       53.56      2.93 o 
   3   3  18        0.38        1.87      1.79 o 
   4   3  18      189.34      151.95      9.02 o 
   5   3  18        0.70        7.95      4.78 o 
   6   3  18        0.01        1.55      5.82 o 
   7   3  18       35.96       37.00      9.90 o 
   8   3  18        1.61       -1.20      3.86 o 
  -9   4  18       17.57       14.29      5.44 o 
  -8   4  18       12.45       11.75      3.54 o 
  -7   4  18        0.00       -1.33      2.70 o 
  -6   4  18        0.02        1.16      2.05 o 
  -5   4  18        0.21        0.52      1.03 o 
  -4   4  18        2.99        3.34      1.11 o 
  -3   4  18       58.86       60.18      4.36 o 
  -2   4  18       21.80       16.84      2.06 o 
  -1   4  18       34.48       32.84      2.26 o 
   0   4  18        1.20        3.01      1.52 o 
   1   4  18      346.45      308.74      6.81 o 
   2   4  18        4.41        1.76      1.44 o 
   3   4  18       22.48       30.85      3.88 o 
   4   4  18       11.42       15.25      4.69 o 
   5   4  18        0.69        0.98      3.09 o 
   6   4  18        0.20        2.32      4.85 o 
   7   4  18        5.88        6.88      3.91 o 
  -9   5  18        3.92        0.58      4.76 o 
  -8   5  18       22.49       21.70      4.59 o 
  -7   5  18        4.85        5.13      3.27 o 
  -6   5  18       60.58       55.96      4.47 o 
  -5   5  18       98.08       89.80      5.14 o 
  -4   5  18       58.22       61.58      3.96 o 
  -3   5  18       36.54       34.79      2.74 o 
  -2   5  18       34.39       28.96      2.74 o 
  -1   5  18        0.76       -0.84      1.24 o 
   0   5  18      307.27      310.79      6.97 o 
   1   5  18       51.40       51.69      3.50 o 
   2   5  18        1.36        1.55      1.60 o 
   3   5  18       49.59       58.84      4.01 o 
   4   5  18       16.50       12.94      4.39 o 
   5   5  18      100.08      122.05     10.73 o 
   6   5  18       12.90        8.93      4.34 o 
   7   5  18       15.30       11.20      9.00 o 
  -8   6  18        0.38       -4.28      4.28 o 
  -7   6  18        3.73        2.26      1.52 o 
  -6   6  18        0.01        1.86      2.38 o 
  -5   6  18      130.17      133.38      6.73 o 
  -4   6  18        5.96        3.88      1.96 o 
  -3   6  18       49.52       52.44      2.93 o 
  -2   6  18        0.53       -0.03      1.57 o 
  -1   6  18       55.15       57.61      3.70 o 
   0   6  18      157.36      151.54      5.98 o 
   1   6  18      165.23      157.32      8.04 o 
   2   6  18      325.14      312.12      8.23 o 
   3   6  18       22.68       22.56      3.05 o 
   4   6  18        0.01        3.11      3.45 o 
   5   6  18        3.39        1.38      3.57 o 
   6   6  18        0.17       -2.16      3.28 o 
   7   6  18        1.04       -0.92     10.25 o 
  -8   7  18        8.34        3.58      4.89 o 
  -7   7  18        7.81       14.96      3.85 o 
  -6   7  18       33.03       35.18      4.59 o 
  -5   7  18        7.02        3.08      2.36 o 
  -4   7  18       16.49       15.20      2.15 o 
  -3   7  18        8.51        9.18      2.75 o 
  -2   7  18        2.96        3.92      2.12 o 
  -1   7  18      231.80      232.67      8.61 o 
   0   7  18       83.14       94.00      6.10 o 
   1   7  18        1.42        4.04      3.62 o 
   2   7  18      119.11      118.09      6.05 o 
   3   7  18       51.36       52.82      4.28 o 
   4   7  18        0.39        6.97      2.70 o 
   5   7  18        6.53        8.04      4.27 o 
   6   7  18        0.02        5.78      6.75 o 
  -7   8  18        1.59        1.96      4.24 o 
  -6   8  18        0.92        2.67      2.28 o 
  -5   8  18        1.50        3.01      2.29 o 
  -4   8  18        1.33        2.93      2.70 o 
  -3   8  18        0.47        3.92      2.61 o 
  -2   8  18        0.43        2.37      2.32 o 
  -1   8  18        6.67        1.46      2.71 o 
   0   8  18        9.71        8.45      3.42 o 
   1   8  18       12.88       17.32      7.68 o 
   2   8  18        0.64        0.14      2.59 o 
   3   8  18        5.81        1.58      2.35 o 
   4   8  18        0.05        0.29      3.34 o 
   5   8  18        0.83       -2.77      3.94 o 
  -6   9  18        1.11        7.98      3.79 o 
  -5   9  18        1.87        0.98      3.08 o 
  -4   9  18        0.72       -2.67      2.78 o 
  -3   9  18        0.07        2.90      2.67 o 
  -2   9  18        2.93        2.99      3.00 o 
  -1   9  18       35.90       26.38      4.44 o 
   0   9  18        0.91        1.55      2.63 o 
   1   9  18        2.93        4.32      3.91 o 
   2   9  18        9.51        9.85      3.30 o 
   3   9  18        0.02        1.24      2.78 o 
   4   9  18        1.29        2.37      3.05 o 
  -5  10  18        0.99        5.41      3.20 o 
  -4  10  18        4.41        7.85      3.40 o 
  -3  10  18        0.51        2.14      2.87 o 
  -2  10  18       12.94       17.44      3.88 o 
  -1  10  18        0.38        3.89      3.03 o 
   0  10  18        7.24        5.95      2.51 o 
   1  10  18        8.17        5.33      3.23 o 
   2  10  18        8.61       15.23      3.60 o 
   3  10  18        4.81       13.94      4.35 o 
  -2  11  18        3.77       14.81      6.28 o 
  -1  11  18        0.00        3.30      3.67 o 
   0  11  18        8.78        9.05      6.22 o 
 -10   1  19        0.04        5.71      3.76 o 
  -9   1  19       13.45       11.08      4.15 o 
  -8   1  19       39.58       36.98      5.13 o 
  -7   1  19       89.72      100.47      6.49 o 
  -6   1  19        9.13        8.46      2.67 o 
  -5   1  19      143.00      139.93      5.29 o 
  -4   1  19     1690.49     1661.46     19.20 o 
  -3   1  19      194.05      181.66      4.31 o 
  -2   1  19       47.35       60.64      2.49 o 
  -1   1  19        7.49        6.78      1.16 o 
   0   1  19      164.78      156.04      3.28 o 
   1   1  19      154.86      176.87      5.73 o 
   2   1  19        0.32        1.68      1.74 o 
   3   1  19      108.86      109.02      4.61 o 
   4   1  19      209.48      203.40      7.64 o 
   5   1  19        7.19       11.71      5.38 o 
   6   1  19       47.75       71.55     12.08 o 
   7   1  19       66.30       65.92      8.72 o 
   8   1  19        0.00        3.95      8.64 o 
 -10   2  19        5.75        4.61      5.00 o 
  -9   2  19        3.05       -3.22      3.22 o 
  -8   2  19       60.60       65.43      6.48 o 
  -7   2  19        1.16        2.47      3.09 o 
  -6   2  19      329.75      297.42      8.60 o 
  -5   2  19       98.36       97.34      5.17 o 
  -4   2  19       49.95       48.54      3.09 o 
  -3   2  19      503.71      508.84      7.53 o 
  -2   2  19      544.50      546.27      6.20 o 
  -1   2  19      162.12      167.82      3.23 o 
   0   2  19       14.72       15.90      1.86 o 
   1   2  19      221.36      219.09      4.64 o 
   2   2  19      864.72      859.88     14.74 o 
   3   2  19       99.18      102.22      5.49 o 
   4   2  19       43.90       38.97      7.35 o 
   5   2  19       74.99       78.61      8.38 o 
   6   2  19        4.88        2.86      7.07 o 
   7   2  19        3.11        3.07      4.28 o 
   8   2  19       32.54       34.97      7.40 o 
 -10   3  19       20.96        8.77      6.12 o 
  -9   3  19        6.84        5.73      3.33 o 
  -8   3  19       36.15       24.51      6.67 o 
  -7   3  19      115.45      120.91      7.48 o 
  -6   3  19      178.74      161.00      7.45 o 
  -5   3  19        2.62        2.16      1.65 o 
  -4   3  19       32.17       28.45      2.64 o 
  -3   3  19       75.43       79.82      3.16 o 
  -2   3  19       57.74       56.19      2.43 o 
  -1   3  19        0.29        0.73      0.85 o 
   0   3  19      117.98      110.57      3.34 o 
   1   3  19        4.91        9.75      1.83 o 
   2   3  19       16.52       21.08      2.43 o 
   3   3  19       90.07       74.47      7.96 o 
   4   3  19        0.11        1.57      1.42 o 
   5   3  19        9.46       17.01      4.67 o 
   6   3  19       59.61       42.06      6.86 o 
   7   3  19        4.29        3.94      3.83 o 
  -9   4  19       30.72       35.14      6.72 o 
  -8   4  19        0.00        5.18      5.27 o 
  -7   4  19        0.08       -2.31      3.56 o 
  -6   4  19       17.06       10.74      3.39 o 
  -5   4  19       51.54       53.39      4.16 o 
  -4   4  19       11.73       11.97      1.98 o 
  -3   4  19      116.84      121.26      5.18 o 
  -2   4  19       13.81       11.27      1.65 o 
  -1   4  19      221.96      235.99      4.82 o 
   0   4  19      127.39      127.57      4.60 o 
   1   4  19       34.15       32.58      2.81 o 
   2   4  19        8.47        7.57      2.18 o 
   3   4  19       33.89       39.34      4.48 o 
   4   4  19       23.68       23.27     12.87 o 
   5   4  19       26.15       28.12      6.94 o 
   6   4  19       45.09       41.10      6.97 o 
   7   4  19        0.66        6.85      4.71 o 
  -9   5  19        2.38        1.15      4.37 o 
  -8   5  19       12.62        1.49      4.67 o 
  -7   5  19       33.79       28.64      5.25 o 
  -6   5  19       13.00       16.96      3.11 o 
  -5   5  19      182.23      186.00      6.45 o 
  -4   5  19      147.24      133.05      5.87 o 
  -3   5  19      139.80      138.62      5.06 o 
  -2   5  19       53.68       47.74      3.50 o 
  -1   5  19        3.45        3.13      2.01 o 
   0   5  19        2.35        3.63      1.73 o 
   1   5  19      246.48      214.45      8.40 o 
   2   5  19       23.64       17.55      2.57 o 
   3   5  19       30.55       29.30      3.39 o 
   4   5  19        8.42        9.27      4.16 o 
   5   5  19       57.04       59.48     11.75 o 
   6   5  19       40.00       44.92      7.31 o 
   7   5  19        0.22        0.31      5.35 o 
  -8   6  19       16.80       10.87     10.80 o 
  -7   6  19       32.21       36.28      5.07 o 
  -6   6  19        7.78        9.99      3.37 o 
  -5   6  19      124.79      123.14      6.92 o 
  -4   6  19       33.48       31.51      3.02 o 
  -3   6  19        0.19        0.43      1.39 o 
  -2   6  19        4.09        3.99      1.82 o 
  -1   6  19       14.32       11.34      2.35 o 
   0   6  19       66.41       62.45      4.37 o 
   1   6  19       62.87       76.44      4.94 o 
   2   6  19       11.96       12.51      2.94 o 
   3   6  19       16.83       18.88      2.83 o 
   4   6  19        4.12        4.73      3.86 o 
   5   6  19        7.93        6.06      8.24 o 
   6   6  19       42.50       41.32      7.50 o 
  -8   7  19       10.17       16.67      5.90 o 
  -7   7  19       19.33       33.51      6.11 o 
  -6   7  19        0.02        5.47      2.36 o 
  -5   7  19       33.75       30.00      3.18 o 
  -4   7  19       14.92       12.33      2.10 o 
  -3   7  19        0.00        2.67      2.93 o 
  -2   7  19       59.86       48.07      4.35 o 
  -1   7  19       98.64       94.80      6.16 o 
   0   7  19       76.00       70.49      5.88 o 
   1   7  19        6.22        6.09      2.29 o 
   2   7  19        1.69        2.04      2.75 o 
   3   7  19       51.32       60.07      4.60 o 
   4   7  19        0.33        6.49      4.00 o 
   5   7  19        4.47        4.53      4.13 o 
   6   7  19        1.39        3.43      4.64 o 
  -7   8  19        1.81        3.97      3.64 o 
  -6   8  19        0.02        1.94      3.65 o 
  -5   8  19        8.27       13.55      3.54 o 
  -4   8  19       38.25       49.72      5.45 o 
  -3   8  19       57.32       57.97      5.01 o 
  -2   8  19        9.75       10.44      3.31 o 
  -1   8  19       12.11       14.63      6.67 o 
   0   8  19       27.47       27.38      4.22 o 
   1   8  19        7.17        2.36      3.06 o 
   2   8  19       47.38       39.50      5.15 o 
   3   8  19       12.06       13.41      2.95 o 
   4   8  19        4.26       -4.09      4.09 o 
   5   8  19       32.73       27.42      6.45 o 
  -6   9  19        4.47        6.45      3.15 o 
  -5   9  19        0.51        3.61      3.24 o 
  -4   9  19        5.96       11.95      3.45 o 
  -3   9  19        0.61        5.23      2.71 o 
  -2   9  19       56.11       57.61      6.01 o 
  -1   9  19        1.41        6.65      3.31 o 
   0   9  19       25.16       29.61      4.51 o 
   1   9  19        9.64        9.94      3.13 o 
   2   9  19       14.26       16.83      4.22 o 
   3   9  19        0.12        2.45      2.93 o 
   4   9  19        0.21       -2.59      3.89 o 
  -4  10  19       10.54       16.89      3.95 o 
  -3  10  19        1.22        2.74      3.24 o 
  -2  10  19        0.28        4.86      3.24 o 
  -1  10  19       29.70       29.92      4.70 o 
   0  10  19       15.41       15.49      4.02 o 
   1  10  19        6.21        7.60      4.96 o 
   2  10  19        2.68        0.97      5.67 o 
 -10   0  20        0.33       -2.05      6.46 o 
  -9   0  20       55.70       74.74     12.46 o 
  -8   0  20       34.30       36.25      6.48 o 
  -7   0  20       44.33       58.01      7.49 o 
  -6   0  20      122.87      125.34     16.75 o 
  -5   0  20       54.36       55.33      5.31 o 
  -4   0  20       24.58       23.85      3.67 o 
  -3   0  20      375.27      360.20      9.85 o 
  -2   0  20      275.23      267.51      7.21 o 
  -1   0  20      157.32      154.95      4.82 o 
   0   0  20     1907.27     1886.51     29.55 o 
   1   0  20      460.68      431.39     22.13 o 
   2   0  20        1.51        2.55      2.22 o 
   3   0  20      454.48      446.36     15.22 o 
   4   0  20      132.54      118.45      8.66 o 
   5   0  20       33.97       43.34      8.80 o 
   6   0  20      114.21       45.84      8.37 o 
   7   0  20        0.07        1.92      6.29 o 
   8   0  20        0.81       -5.00      5.89 o 
 -10   1  20        1.58       -1.80      1.99 o 
  -9   1  20        1.49       -2.08      3.43 o 
  -8   1  20        6.11        3.84      3.32 o 
  -7   1  20       43.05       49.58      5.76 o 
  -6   1  20       26.64       23.24      3.51 o 
  -5   1  20        0.47        4.32      2.04 o 
  -4   1  20      188.56      185.31      5.37 o 
  -3   1  20      173.96      178.88      4.40 o 
  -2   1  20       19.86       19.29      1.55 o 
  -1   1  20      255.31      259.02      4.17 o 
   0   1  20      122.55      130.40      3.92 o 
   1   1  20      223.60      223.77      5.65 o 
   2   1  20      348.62      337.42      7.30 o 
   3   1  20        7.11        5.44      2.00 o 
   4   1  20      118.63      117.90      7.24 o 
   5   1  20       28.38       25.19     11.86 o 
   6   1  20       15.91       23.07      4.97 o 
   7   1  20        2.24        7.63      5.67 o 
   8   1  20        0.04        6.43      4.86 o 
 -10   2  20        1.94       -1.46      4.47 o 
  -9   2  20        0.07        0.25      4.82 o 
  -8   2  20        0.96       -3.10      3.22 o 
  -7   2  20        8.49        0.78      4.07 o 
  -6   2  20        3.84        6.26      3.02 o 
  -5   2  20       28.59       27.46      3.18 o 
  -4   2  20       39.78       43.79      3.08 o 
  -3   2  20      211.24      212.81      4.55 o 
  -2   2  20       20.57       23.48      1.79 o 
  -1   2  20       42.99       42.43      2.16 o 
   0   2  20      103.95       94.39      3.30 o 
   1   2  20       73.40       92.22      3.71 o 
   2   2  20      139.16      143.96      5.72 o 
   3   2  20       13.71       20.91      3.03 o 
   4   2  20       10.44        7.29      5.54 o 
   5   2  20       10.07        2.66      2.69 o 
   6   2  20        4.05        2.30      3.28 o 
   7   2  20        0.11        2.87      2.12 o 
  -9   3  20       45.19       37.54      7.82 o 
  -8   3  20       18.33       11.45      3.98 o 
  -7   3  20      106.58      103.12      7.52 o 
  -6   3  20       12.17       15.22      3.59 o 
  -5   3  20       44.18       48.93      4.24 o 
  -4   3  20      223.48      199.14      5.25 o 
  -3   3  20       92.61       91.44      3.32 o 
  -2   3  20        6.80        5.27      1.19 o 
  -1   3  20       57.38       57.97      2.30 o 
   0   3  20      118.79      119.10      3.59 o 
   1   3  20       30.92       29.68      2.65 o 
   2   3  20      111.49      102.02      5.20 o 
   3   3  20       23.77       15.75      3.30 o 
   4   3  20        2.21        7.83      4.96 o 
   5   3  20        0.29        3.34      5.50 o 
   6   3  20        0.01        4.70      3.75 o 
   7   3  20        4.00        0.08      3.27 o 
  -9   4  20       32.86       26.19      5.58 o 
  -8   4  20        4.89        2.83      3.25 o 
  -7   4  20       14.08       12.43      3.64 o 
  -6   4  20        9.74       12.34      3.48 o 
  -5   4  20        8.17        6.22      2.35 o 
  -4   4  20      160.57      156.79      5.22 o 
  -3   4  20       33.85       29.68      2.65 o 
  -2   4  20       11.90        8.36      1.70 o 
  -1   4  20       19.86       20.99      2.31 o 
   0   4  20        6.40        7.25      1.74 o 
   1   4  20       27.69       32.53      3.17 o 
   2   4  20        0.11       -1.55      1.55 o 
   3   4  20        3.77        3.55      4.37 o 
   4   4  20        4.25        2.23      2.66 o 
   5   4  20        1.22        1.16      3.30 o 
   6   4  20        3.49       -0.17      5.69 o 
   7   4  20        0.48        3.25      4.86 o 
  -9   5  20        0.02        8.95      5.31 o 
  -8   5  20        6.68       15.12      5.87 o 
  -7   5  20        2.80        0.13      3.04 o 
  -6   5  20      137.28      134.83      6.17 o 
  -5   5  20       15.72       13.21      3.09 o 
  -4   5  20       41.51       39.06      3.42 o 
  -3   5  20       62.27       66.65      3.82 o 
  -2   5  20        2.83        0.69      1.50 o 
  -1   5  20      253.22      236.47      6.79 o 
   0   5  20       54.59       59.13      4.13 o 
   1   5  20        1.11        1.43      1.79 o 
   2   5  20        2.71        4.30      2.13 o 
   3   5  20        9.07        7.77      3.02 o 
   4   5  20        0.53        5.73      3.94 o 
   5   5  20        5.45        6.42      4.26 o 
   6   5  20        0.96       -1.00      3.67 o 
   7   5  20       24.52       25.40      7.87 o 
  -8   6  20        1.44       -4.39      5.41 o 
  -7   6  20       12.25       14.65      4.12 o 
  -6   6  20        9.21       15.17      2.97 o 
  -5   6  20       98.32       86.19      5.93 o 
  -4   6  20        1.15       -0.41      1.74 o 
  -3   6  20       99.77      101.36      5.77 o 
  -2   6  20      111.61      102.54      4.99 o 
  -1   6  20        4.43        4.11      4.48 o 
   0   6  20        5.24        4.31      2.13 o 
   1   6  20      112.10      102.76      5.43 o 
   2   6  20       24.09       20.65      2.95 o 
   3   6  20        1.53       -2.08      2.54 o 
   4   6  20       44.56       45.82     11.19 o 
   5   6  20        3.35        2.22      4.02 o 
   6   6  20       41.63       43.01      7.91 o 
  -8   7  20        1.80       11.49      8.01 o 
  -7   7  20        3.18        5.25      5.01 o 
  -6   7  20       62.05       76.14      5.43 o 
  -5   7  20        5.81        5.70      2.26 o 
  -4   7  20       45.51       46.31      3.29 o 
  -3   7  20       40.29       47.08      4.50 o 
  -2   7  20       20.51       29.45      4.23 o 
  -1   7  20        2.89       -1.05      2.43 o 
   0   7  20       22.11       20.94      3.76 o 
   1   7  20        2.68        6.66      2.35 o 
   2   7  20       54.79       50.02      5.29 o 
   3   7  20       29.81       38.07      3.81 o 
   4   7  20       77.20       82.79      9.21 o 
   5   7  20        0.45        1.01      4.40 o 
  -7   8  20        2.55       -1.78      4.13 o 
  -6   8  20        0.09       -0.13      2.88 o 
  -5   8  20        0.15        1.07      2.93 o 
  -4   8  20        0.33        3.00      2.77 o 
  -3   8  20       28.35       24.39      3.72 o 
  -2   8  20        2.52        7.31      3.51 o 
  -1   8  20       25.45       34.34      6.45 o 
   0   8  20        0.39       -0.75      2.53 o 
   1   8  20        0.00        2.41      2.10 o 
   2   8  20        8.09       10.60      2.84 o 
   3   8  20       14.29       16.04      3.11 o 
   4   8  20       12.09       10.85      4.99 o 
   5   8  20        0.60       -0.76      4.64 o 
  -6   9  20        7.47       13.57      3.84 o 
  -5   9  20        3.94       10.90      3.45 o 
  -4   9  20        5.79       13.41      3.55 o 
  -3   9  20       11.25       14.37      4.01 o 
  -2   9  20        7.01        4.94      3.19 o 
  -1   9  20        0.72        7.59      3.19 o 
   0   9  20       18.72       15.31      5.42 o 
   1   9  20        0.17       -0.16      4.00 o 
   2   9  20        8.06        8.00      2.98 o 
   3   9  20        2.50        3.55      3.08 o 
  -4  10  20        5.02        8.03      3.99 o 
  -3  10  20        0.52        6.73      3.37 o 
  -2  10  20        9.09       10.07      3.58 o 
  -1  10  20        5.48        7.37      3.52 o 
   0  10  20       25.04       28.37      4.50 o 
   1  10  20        1.01       -1.01      3.62 o 
   2  10  20        0.97        3.46      3.21 o 
 -10   1  21        2.31        0.29      5.21 o 
  -9   1  21       83.75       72.79     11.18 o 
  -8   1  21        1.04        2.90      3.51 o 
  -7   1  21       71.33       73.34      5.99 o 
  -6   1  21        0.66        1.30      2.46 o 
  -5   1  21       12.82        6.81      2.23 o 
  -4   1  21      124.94      135.28      5.14 o 
  -3   1  21      315.95      304.86      5.54 o 
  -2   1  21      325.09      324.71      5.86 o 
  -1   1  21       19.44       17.39      1.55 o 
   0   1  21       82.11       81.98      4.21 o 
   1   1  21      248.56      241.91      6.04 o 
   2   1  21      200.55      202.27      5.76 o 
   3   1  21        1.72       -1.45      1.69 o 
   4   1  21       17.43       14.01      3.42 o 
   5   1  21       12.73       16.29      4.43 o 
   6   1  21        5.14       10.10      4.69 o 
   7   1  21        3.55       10.45      5.22 o 
  -9   2  21       34.35       36.04      6.71 o 
  -8   2  21       24.34       15.74      9.71 o 
  -7   2  21        2.17        4.42      3.14 o 
  -6   2  21      175.78      157.60      7.42 o 
  -5   2  21      147.87      136.93      5.56 o 
  -4   2  21        7.47        4.69      1.57 o 
  -3   2  21      788.58      788.24      9.07 o 
  -2   2  21      159.91      162.17      5.64 o 
  -1   2  21        0.03        0.61      1.19 o 
   0   2  21       58.59       59.28      3.10 o 
   1   2  21       40.38       42.13      3.10 o 
   2   2  21       47.72       47.41      4.09 o 
   3   2  21        0.03       -0.37      2.35 o 
   4   2  21       36.81       32.61      5.70 o 
   5   2  21       14.94       18.36      6.47 o 
   6   2  21        1.53        2.61      3.75 o 
   7   2  21       24.50       38.59     11.19 o 
  -9   3  21        5.52       12.11      5.87 o 
  -8   3  21       19.00       16.94      4.16 o 
  -7   3  21       31.37       29.32      4.57 o 
  -6   3  21        7.76        1.55      2.98 o 
  -5   3  21      125.19      112.31      6.43 o 
  -4   3  21       74.41       70.86      3.90 o 
  -3   3  21       13.37       15.29      1.65 o 
  -2   3  21      186.68      177.95      3.76 o 
  -1   3  21       14.84       17.10      1.68 o 
   0   3  21        9.38        8.35      1.79 o 
   1   3  21      105.03      103.64      4.48 o 
   2   3  21       81.19       66.56      5.41 o 
   3   3  21        0.05       -0.36      2.59 o 
   4   3  21       10.58        2.53      3.39 o 
   5   3  21        5.54        7.55      4.20 o 
   6   3  21        0.58        8.76      4.50 o 
   7   3  21        5.17        9.03      4.04 o 
  -9   4  21        0.30        6.94      4.47 o 
  -8   4  21       14.20       13.54      3.93 o 
  -7   4  21        2.64       -2.10      2.75 o 
  -6   4  21       29.07       41.26      5.01 o 
  -5   4  21       68.61       64.92      6.63 o 
  -4   4  21       16.47       15.58      2.46 o 
  -3   4  21       21.35       20.61      2.38 o 
  -2   4  21       24.10       25.83      3.32 o 
  -1   4  21        3.19        1.95      1.59 o 
   0   4  21        2.65        4.29      1.58 o 
   1   4  21       30.21       32.37      3.22 o 
   2   4  21        0.95       -0.26      3.05 o 
   3   4  21        0.53        1.27      2.86 o 
   4   4  21       45.29       39.91      7.99 o 
   5   4  21        6.26       10.16      4.62 o 
   6   4  21       19.71        5.95      4.66 o 
   7   4  21        1.36        4.01      3.93 o 
  -9   5  21        1.39        7.92      7.41 o 
  -8   5  21       19.82       23.66      6.55 o 
  -7   5  21       15.28       12.16      4.48 o 
  -6   5  21        2.47        7.65      3.25 o 
  -5   5  21        0.66        1.33      3.17 o 
  -4   5  21       20.78       21.12      2.71 o 
  -3   5  21        0.00       -1.33      1.50 o 
  -2   5  21       68.73       54.69      6.34 o 
  -1   5  21      291.46      286.46      8.28 o 
   0   5  21       24.24       31.48      3.29 o 
   1   5  21       93.09       80.90      5.74 o 
   2   5  21       17.90       20.28      5.92 o 
   3   5  21        7.99        5.97      4.29 o 
   4   5  21        2.38       -5.27      5.34 o 
   5   5  21       25.34       17.93      5.33 o 
   6   5  21        5.57        7.13      5.73 o 
  -8   6  21        0.05       -1.72      7.18 o 
  -7   6  21        0.18        0.47      4.87 o 
  -6   6  21        1.17        6.56      2.59 o 
  -5   6  21        0.12        4.86      2.06 o 
  -4   6  21       19.67       19.05      2.65 o 
  -3   6  21       24.87       27.82      4.08 o 
  -2   6  21      114.79      115.52      6.96 o 
  -1   6  21       49.24       47.52      4.75 o 
   0   6  21       53.62       47.62      7.46 o 
   1   6  21       66.09       60.16      4.47 o 
   2   6  21       11.15       13.81      2.77 o 
   3   6  21       13.56       16.01      4.49 o 
   4   6  21       13.56       13.03      5.14 o 
   5   6  21        2.21        3.18      4.57 o 
   6   6  21       19.39       19.46      6.31 o 
  -7   7  21        0.57        4.29      5.20 o 
  -6   7  21        4.06       10.69      2.83 o 
  -5   7  21        0.60        6.89      2.21 o 
  -4   7  21        7.57       10.58      3.09 o 
  -3   7  21        0.00       -1.09      2.26 o 
  -2   7  21       97.89       95.02      6.61 o 
  -1   7  21       47.41       49.09      5.19 o 
   0   7  21        0.01        0.33      2.46 o 
   1   7  21       56.10       65.35      4.88 o 
   2   7  21       31.01       33.69      5.23 o 
   3   7  21      178.62      193.90     11.90 o 
   4   7  21        0.30       -0.20      4.23 o 
   5   7  21       32.96       47.86      8.12 o 
  -6   8  21       10.38       13.70      4.48 o 
  -5   8  21        9.20       11.20      3.43 o 
  -4   8  21        0.52        3.75      2.98 o 
  -3   8  21        6.62        4.06      3.22 o 
  -2   8  21      118.07      121.28      7.52 o 
  -1   8  21       14.40       13.04      3.56 o 
   0   8  21       10.02        5.42      4.74 o 
   1   8  21        0.30        1.49      3.02 o 
   2   8  21        1.61        2.37      2.34 o 
   3   8  21        9.71       12.59      4.51 o 
   4   8  21       49.82       62.65     18.61 o 
  -5   9  21        7.45       15.67      3.88 o 
  -4   9  21        0.07        1.21      3.28 o 
  -3   9  21        4.20        6.64      3.62 o 
  -2   9  21       14.30       19.09      4.16 o 
  -1   9  21        2.19        0.29      2.94 o 
   0   9  21       51.61       62.02      6.16 o 
   1   9  21        0.00        1.36      2.92 o 
   2   9  21        3.63        8.02      3.33 o 
   3   9  21        1.77       -3.88      3.88 o 
  -3  10  21        0.00        2.22      3.20 o 
  -2  10  21        3.10        1.58      3.34 o 
  -1  10  21        3.82        2.16      3.03 o 
   0  10  21        5.62        6.37      3.29 o 
   1  10  21        2.34        2.22      2.50 o 
 -10   0  22        1.13       -3.06      7.57 o 
  -9   0  22       18.26       12.48      7.93 o 
  -8   0  22       24.02       25.14      6.06 o 
  -7   0  22       33.64       29.17      6.15 o 
  -6   0  22      178.02      169.53      9.80 o 
  -5   0  22       79.76       88.75      6.67 o 
  -4   0  22       57.63       56.90      5.23 o 
  -3   0  22     1125.05     1092.60     17.41 o 
  -2   0  22        0.04       -1.67      1.67 o 
  -1   0  22      928.04      924.17     12.97 o 
   0   0  22      289.96      311.59     10.64 o 
   1   0  22      394.92      401.69     12.34 o 
   2   0  22      114.54      111.78      5.94 o 
   3   0  22        0.00       -1.51      2.71 o 
   4   0  22        0.55       -2.82      2.82 o 
   5   0  22        0.55        2.74      4.99 o 
   6   0  22        4.60        7.04      5.51 o 
   7   0  22        9.08        7.14      7.39 o 
  -9   1  22        3.30        9.07      4.11 o 
  -8   1  22       10.49       13.86      3.93 o 
  -7   1  22       15.51       17.35      3.54 o 
  -6   1  22       12.43       15.67      3.33 o 
  -5   1  22        7.70        9.30      2.33 o 
  -4   1  22      233.53      247.73      6.17 o 
  -3   1  22        0.59        0.72      1.28 o 
  -2   1  22      189.71      187.16      3.78 o 
  -1   1  22       59.49       57.72      2.97 o 
   0   1  22        0.32        1.21      1.81 o 
   1   1  22       50.91       56.74      3.68 o 
   2   1  22      595.63      575.30     10.26 o 
   3   1  22        0.45       -2.06      2.06 o 
   4   1  22       25.22       23.66      4.22 o 
   5   1  22       26.25       25.79      6.18 o 
   6   1  22        7.23        8.10      2.09 o 
   7   1  22       64.48       80.09     14.35 o 
  -9   2  22       15.15       16.28      4.70 o 
  -8   2  22       25.48       17.72      4.58 o 
  -7   2  22        0.64       -1.41      3.25 o 
  -6   2  22       66.79       65.63      5.94 o 
  -5   2  22        1.49        2.34      1.91 o 
  -4   2  22        8.54        4.98      1.81 o 
  -3   2  22       18.57       23.17      1.96 o 
  -2   2  22        4.03        4.40      1.30 o 
  -1   2  22       37.87       31.95      2.32 o 
   0   2  22       16.50       16.75      1.92 o 
   1   2  22       32.73       40.09      3.13 o 
   2   2  22       43.67       42.61      4.56 o 
   3   2  22       71.60       80.68      6.12 o 
   4   2  22        1.99        0.57      7.22 o 
   5   2  22       48.48       47.46      6.77 o 
   6   2  22       13.24       18.40      7.14 o 
   7   2  22        0.08        7.40      4.43 o 
  -9   3  22        1.56        3.04      5.09 o 
  -8   3  22        0.20       -0.67      3.17 o 
  -7   3  22       24.51       18.46      3.98 o 
  -6   3  22       60.59       51.09      5.44 o 
  -5   3  22       91.72       97.03      6.64 o 
  -4   3  22        5.33        5.96      2.02 o 
  -3   3  22       18.40       15.23      1.94 o 
  -2   3  22      112.28      106.73      3.89 o 
  -1   3  22       47.45       51.56      3.73 o 
   0   3  22        8.10       10.48      1.99 o 
   1   3  22       10.83       13.25      3.04 o 
   2   3  22      230.25      216.46      8.13 o 
   3   3  22       28.05       32.52      6.18 o 
   4   3  22        0.00       -0.63      3.18 o 
   5   3  22        7.24        4.46      2.50 o 
   6   3  22       20.59       10.56      7.18 o 
   7   3  22       17.70       18.43      5.34 o 
  -9   4  22        1.51       -0.25      4.70 o 
  -8   4  22        2.44        3.07      3.26 o 
  -7   4  22        1.51        2.94      3.24 o 
  -6   4  22       31.68       32.22      4.63 o 
  -5   4  22        5.74        3.09      2.68 o 
  -4   4  22        6.13        3.47      2.73 o 
  -3   4  22       86.10       75.91      4.66 o 
  -2   4  22       61.49       66.36      7.07 o 
  -1   4  22       26.87       30.40      3.16 o 
   0   4  22        5.08        5.59      2.00 o 
   1   4  22       29.34       25.88      4.44 o 
   2   4  22        1.86        2.60      2.52 o 
   3   4  22        2.56       -0.70      2.79 o 
   4   4  22        8.91       11.13      4.41 o 
   5   4  22       25.08       29.17      6.28 o 
   6   4  22        4.59        2.27      3.86 o 
  -8   5  22       51.48       52.87      8.40 o 
  -7   5  22        0.10        0.89      2.94 o 
  -6   5  22       60.51       57.96      6.06 o 
  -5   5  22       42.21       40.50      3.99 o 
  -4   5  22       13.15       12.22      2.37 o 
  -3   5  22       50.16       47.14      4.98 o 
  -2   5  22       77.82       77.83      8.64 o 
  -1   5  22        0.43        0.74      2.38 o 
   0   5  22       58.74       69.41      4.61 o 
   1   5  22       46.82       66.04      5.58 o 
   2   5  22        9.10        8.47      3.20 o 
   3   5  22       21.57       26.59      5.33 o 
   4   5  22        0.49       -2.12      2.12 o 
   5   5  22       11.08        3.69      4.65 o 
   6   5  22        2.84        5.49      4.53 o 
  -8   6  22        0.16       -1.25      4.93 o 
  -7   6  22        2.61       10.89      5.46 o 
  -6   6  22        4.52        2.95      2.79 o 
  -5   6  22       68.94       66.47      4.53 o 
  -4   6  22       24.28       25.89      4.77 o 
  -3   6  22       31.24       31.69      3.77 o 
  -2   6  22       16.06       13.58      3.39 o 
  -1   6  22       43.05       44.39      7.13 o 
   0   6  22      119.39      121.61     12.32 o 
   1   6  22        5.13        4.13      2.72 o 
   2   6  22        7.22        8.60      3.11 o 
   3   6  22        0.04        2.08      2.90 o 
   4   6  22       16.79       14.47      5.69 o 
   5   6  22       29.02       27.08      6.61 o 
  -7   7  22        1.68       -0.09      4.60 o 
  -6   7  22       15.80       16.68      3.93 o 
  -5   7  22        5.89        7.23      2.14 o 
  -4   7  22        0.74        3.31      2.80 o 
  -3   7  22       46.92       52.74      9.50 o 
  -2   7  22        0.01        2.57      2.95 o 
  -1   7  22        0.71        3.14      2.77 o 
   0   7  22        0.01        0.90      2.39 o 
   1   7  22       12.70        8.90      3.93 o 
   2   7  22       70.53       77.48      6.72 o 
   3   7  22        6.91        5.27      3.13 o 
   4   7  22        0.04       -0.78      4.31 o 
   5   7  22       24.54       39.06      7.56 o 
  -6   8  22        1.34        3.36      3.25 o 
  -5   8  22        4.37       11.86      3.88 o 
  -4   8  22       43.85       39.54      5.44 o 
  -3   8  22       36.05       39.77      5.42 o 
  -2   8  22       12.23       14.93      4.34 o 
  -1   8  22        2.85        1.62      4.30 o 
   0   8  22        6.42       11.61      5.17 o 
   1   8  22       25.08       30.63      4.41 o 
   2   8  22       12.24       13.83      3.04 o 
   3   8  22        9.64        4.25      3.54 o 
   4   8  22        7.48        8.59      5.52 o 
  -5   9  22        0.02        3.39      3.23 o 
  -4   9  22        3.11       -1.73      3.17 o 
  -3   9  22        0.48        1.72      3.44 o 
  -2   9  22        0.01        4.33      3.15 o 
  -1   9  22        0.24       -0.35      3.05 o 
   0   9  22        3.57        5.03      4.15 o 
   1   9  22        5.89       -0.18      2.74 o 
   2   9  22        0.79        3.02      2.87 o 
   3   9  22        0.55        1.44      3.53 o 
  -3  10  22        2.44        2.02      3.33 o 
  -2  10  22       12.60       21.37      5.23 o 
  -1  10  22        2.77       -0.54      2.98 o 
   0  10  22        0.04        2.83      3.83 o 
  -9   1  23        8.84        7.06      4.14 o 
  -8   1  23       31.93       36.01      5.54 o 
  -7   1  23       23.42       22.18      5.40 o 
  -6   1  23        1.86        2.03      2.64 o 
  -5   1  23      135.37      140.12      5.65 o 
  -4   1  23       19.56       19.18      2.44 o 
  -3   1  23       26.77       26.85      2.79 o 
  -2   1  23      577.92      613.77      7.72 o 
  -1   1  23        0.06        0.26      1.46 o 
   0   1  23      171.21      167.30      6.38 o 
   1   1  23      177.19      161.20      5.21 o 
   2   1  23        1.58        0.28      2.13 o 
   3   1  23        7.38        7.98      3.13 o 
   4   1  23       37.25       31.33      5.82 o 
   5   1  23       21.39       20.20      5.04 o 
   6   1  23       56.07       62.32     11.08 o 
   7   1  23        4.07       12.81      4.76 o 
  -9   2  23        1.39        0.33      4.56 o 
  -8   2  23        6.63        1.13      3.34 o 
  -7   2  23        0.21       -2.23      2.85 o 
  -6   2  23        6.28       10.48      3.50 o 
  -5   2  23       18.28       18.23      3.42 o 
  -4   2  23      178.97      167.11      5.19 o 
  -3   2  23       54.26       58.71      2.85 o 
  -2   2  23        7.50        6.98      1.38 o 
  -1   2  23      118.76      116.95      3.59 o 
   0   2  23       53.52       55.86      3.63 o 
   1   2  23       10.22        9.70      2.43 o 
   2   2  23      120.18      126.28      7.02 o 
   3   2  23       15.41       11.15      3.35 o 
   4   2  23       46.24       41.62      6.66 o 
   5   2  23        4.02        3.78      8.70 o 
   6   2  23        1.04        5.68      4.34 o 
   7   2  23        5.38       13.46      4.94 o 
  -9   3  23       52.89       64.73      9.05 o 
  -8   3  23        9.74        6.90      3.71 o 
  -7   3  23        0.20       -0.40      2.97 o 
  -6   3  23       27.65       34.62      5.09 o 
  -5   3  23       21.92       22.89      3.93 o 
  -4   3  23      186.62      179.53      5.70 o 
  -3   3  23        0.44        0.30      1.43 o 
  -2   3  23       30.14       27.37      2.71 o 
  -1   3  23       53.03       50.87      5.06 o 
   0   3  23        8.78        6.12      2.92 o 
   1   3  23        1.48        1.00      2.26 o 
   2   3  23      137.15      152.51      9.60 o 
   3   3  23        1.86        4.00      3.14 o 
   4   3  23       21.95       25.56      5.50 o 
   5   3  23       31.88       34.10      6.03 o 
   6   3  23        0.02       -0.77      3.64 o 
  -9   4  23        3.10        1.94      5.17 o 
  -8   4  23        9.42        5.96      6.17 o 
  -7   4  23       89.53       87.57      7.32 o 
  -6   4  23       35.24       35.85      4.87 o 
  -5   4  23       13.55       11.50      3.18 o 
  -4   4  23       13.46       13.36      2.44 o 
  -3   4  23       13.38       10.34      2.27 o 
  -2   4  23        4.81        2.25      2.09 o 
  -1   4  23      182.97      192.93     10.82 o 
   0   4  23       36.43       37.91      3.52 o 
   1   4  23        2.04        4.18      2.57 o 
   2   4  23       32.04       35.11      4.55 o 
   3   4  23        4.12        9.42      3.44 o 
   4   4  23        0.39       -2.91      2.91 o 
   5   4  23        2.39        3.03      3.62 o 
   6   4  23        2.51        2.35      4.37 o 
  -8   5  23        0.15        0.07      4.62 o 
  -7   5  23        9.04       10.42      3.74 o 
  -6   5  23        0.34        3.90      3.07 o 
  -5   5  23       48.93       45.71      3.84 o 
  -4   5  23        2.67        2.84      1.98 o 
  -3   5  23        7.10        8.32      2.17 o 
  -2   5  23       12.47       14.99      3.41 o 
  -1   5  23       21.32       19.55      3.61 o 
   0   5  23       66.65       74.01      5.71 o 
   1   5  23        0.81        3.85      2.18 o 
   2   5  23       14.42       11.30      3.55 o 
   3   5  23        4.33        5.17      3.14 o 
   4   5  23        0.06        4.98      3.53 o 
   5   5  23        5.13        2.50      4.30 o 
   6   5  23       15.29       14.10      5.37 o 
  -8   6  23        0.67       12.94      5.96 o 
  -7   6  23        9.80       19.17      6.21 o 
  -6   6  23       12.29       12.84      4.08 o 
  -5   6  23        8.97       10.23      2.50 o 
  -4   6  23        0.95       -1.41      1.76 o 
  -3   6  23       29.73       30.06      5.62 o 
  -2   6  23        1.05        1.45      2.77 o 
  -1   6  23        0.33        4.38      2.68 o 
   0   6  23        4.45        7.73      3.90 o 
   1   6  23        0.20        0.24      2.53 o 
   2   6  23        2.52        8.25      3.13 o 
   3   6  23       16.04       15.86      3.88 o 
   4   6  23        5.77       13.63      8.60 o 
   5   6  23        7.03        3.02      4.52 o 
  -7   7  23        8.06        2.67      5.25 o 
  -6   7  23       53.34       55.72      6.78 o 
  -5   7  23       11.69        7.61      2.17 o 
  -4   7  23        4.02        8.85      3.72 o 
  -3   7  23       16.95       30.58      6.30 o 
  -2   7  23       31.00       33.80      4.84 o 
  -1   7  23       27.81       30.46      4.40 o 
   0   7  23       16.29       20.93      3.91 o 
   1   7  23        1.01       -1.06      5.57 o 
   2   7  23        3.38        6.19      3.23 o 
   3   7  23       19.30       36.16      6.24 o 
   4   7  23        0.39        1.20      7.18 o 
  -6   8  23        3.02        4.74      3.43 o 
  -5   8  23       26.29       31.89      4.44 o 
  -4   8  23       58.78       59.19      8.33 o 
  -3   8  23        7.56        4.20      3.44 o 
  -2   8  23       74.32       92.64      7.41 o 
  -1   8  23        0.56        3.41      4.18 o 
   0   8  23       19.17       20.57      4.11 o 
   1   8  23        0.16        3.52      3.03 o 
   2   8  23        2.77        5.79      4.58 o 
   3   8  23       42.62       57.56      7.93 o 
  -5   9  23       12.76       17.79      5.94 o 
  -4   9  23        2.04        3.55      3.48 o 
  -3   9  23       10.02        6.81      3.78 o 
  -2   9  23        0.07        2.16      3.11 o 
  -1   9  23        0.62        1.90      3.03 o 
   0   9  23        8.33       12.44      3.64 o 
   1   9  23       18.82       14.00      3.79 o 
   2   9  23        0.91       -1.99      1.99 o 
  -2  10  23        1.62        6.90      5.96 o 
  -1  10  23        0.30        3.78      3.93 o 
  -9   0  24      104.16      114.43     15.44 o 
  -8   0  24       92.26       89.10      9.86 o 
  -7   0  24       40.92       62.77     15.71 o 
  -6   0  24      144.51      138.28      9.70 o 
  -5   0  24      461.05      446.11     12.77 o 
  -4   0  24        0.78        0.28      2.49 o 
  -3   0  24        7.69        8.58      3.76 o 
  -2   0  24       28.77       27.56      2.90 o 
  -1   0  24     2586.79     2646.59     38.61 o 
   0   0  24     1785.64     1787.37     33.34 o 
   1   0  24      336.13      341.16     11.84 o 
   2   0  24      305.09      313.56     11.70 o 
   3   0  24       34.71       29.14      7.93 o 
   4   0  24       36.50       41.32      9.58 o 
   5   0  24        1.72       -0.90      4.72 o 
   6   0  24       62.17       61.42     12.22 o 
   7   0  24        4.56        5.95      2.46 o 
  -9   1  24        0.05        1.24      3.69 o 
  -8   1  24        0.87       -3.09      3.09 o 
  -7   1  24        1.16        4.05      5.73 o 
  -6   1  24        5.16        3.52      2.72 o 
  -5   1  24       94.52       91.90      4.81 o 
  -4   1  24       62.61       66.10      4.05 o 
  -3   1  24        8.61        6.77      1.65 o 
  -2   1  24      631.94      638.27      9.30 o 
  -1   1  24       30.05       31.47      2.88 o 
   0   1  24      106.21      113.51      5.20 o 
   1   1  24      512.75      526.32     12.99 o 
   2   1  24       32.74       35.21      3.89 o 
   3   1  24       17.41       11.32      4.71 o 
   4   1  24        2.22       -0.48      3.41 o 
   5   1  24        7.09       11.28      4.57 o 
   6   1  24        0.69        4.67      4.35 o 
   7   1  24        9.87       12.58      4.63 o 
  -9   2  24        3.02        0.31      4.71 o 
  -8   2  24        0.10       -1.91      3.31 o 
  -7   2  24        0.05       -1.71      2.96 o 
  -6   2  24       26.67       27.78      4.43 o 
  -5   2  24       53.19       50.76      4.64 o 
  -4   2  24       21.34       19.74      2.75 o 
  -3   2  24       18.31       19.32      1.87 o 
  -2   2  24        3.35        3.92      1.44 o 
  -1   2  24      108.48      110.11      3.82 o 
   0   2  24       32.27       35.52      3.37 o 
   1   2  24        0.00       -1.08      1.89 o 
   2   2  24       29.82       30.43      4.15 o 
   3   2  24        1.30        0.68      2.82 o 
   4   2  24        4.72        7.01      4.74 o 
   5   2  24       12.37       19.46      5.30 o 
   6   2  24        5.21       17.80      7.69 o 
  -9   3  24       10.94       14.35      5.96 o 
  -8   3  24        2.99        6.67      3.59 o 
  -7   3  24       18.05       14.84      4.45 o 
  -6   3  24       20.22       19.49      4.13 o 
  -5   3  24        0.24       -2.27      3.20 o 
  -4   3  24        0.94       -0.44      2.06 o 
  -3   3  24        3.95        4.78      1.69 o 
  -2   3  24       48.08       44.86      3.34 o 
  -1   3  24       25.83       29.76      3.43 o 
   0   3  24        5.47        2.88      2.51 o 
   1   3  24       42.14       38.39      4.49 o 
   2   3  24       14.25       13.22      3.34 o 
   3   3  24       18.06       15.66      4.16 o 
   4   3  24        0.47       -1.08      3.36 o 
   5   3  24        0.29       -1.12      3.36 o 
   6   3  24        0.18       -5.11      5.51 o 
  -8   4  24       26.75       32.49      7.08 o 
  -7   4  24        3.85        3.07      3.13 o 
  -6   4  24        9.45        3.38      3.16 o 
  -5   4  24        0.31       -0.23      2.41 o 
  -4   4  24        2.48        0.71      1.91 o 
  -3   4  24        8.05        9.25      3.89 o 
  -2   4  24       13.38       12.64      3.77 o 
  -1   4  24      130.09      123.61      6.67 o 
   0   4  24      164.78      160.06      5.90 o 
   1   4  24       15.93       25.12      3.94 o 
   2   4  24       79.32       82.67     18.91 o 
   3   4  24        0.04        0.22      2.65 o 
   4   4  24        4.89        2.87      4.10 o 
   5   4  24       18.65        5.27      2.37 o 
   6   4  24        1.98       -3.76      3.76 o 
  -8   5  24       10.95        5.48      5.23 o 
  -7   5  24        1.02       -0.53      4.21 o 
  -6   5  24        0.05        1.49      2.96 o 
  -5   5  24        8.29       17.76      3.28 o 
  -4   5  24        1.35       -1.58      1.86 o 
  -3   5  24       12.66       12.46      5.07 o 
  -2   5  24       21.44       22.24      3.92 o 
  -1   5  24       12.45       16.78      3.81 o 
   0   5  24        0.16        3.42      2.55 o 
   1   5  24        8.48       11.22      3.29 o 
   2   5  24       22.67       23.08      4.10 o 
   3   5  24        0.18        3.00      3.09 o 
   4   5  24        4.08        0.48      4.11 o 
   5   5  24        5.13       -0.05      4.11 o 
  -7   6  24        6.72        5.84      5.22 o 
  -6   6  24       15.26        8.48      2.99 o 
  -5   6  24        2.74        5.18      3.02 o 
  -4   6  24       10.51       10.10      2.76 o 
  -3   6  24        2.40        3.01      4.09 o 
  -2   6  24        1.60       -1.67      2.85 o 
  -1   6  24        3.62        4.37      2.77 o 
   0   6  24       50.16       44.50      5.67 o 
   1   6  24        0.00        1.61      2.71 o 
   2   6  24        0.61       -0.33      2.78 o 
   3   6  24       64.43       68.12     12.72 o 
   4   6  24       26.41        6.62      7.43 o 
   5   6  24        0.02       -0.96      5.11 o 
  -7   7  24        8.13        0.94      4.24 o 
  -6   7  24        9.47       23.97      5.09 o 
  -5   7  24        0.72        3.43      3.28 o 
  -4   7  24       12.87       13.87      4.03 o 
  -3   7  24        7.74        7.99      3.60 o 
  -2   7  24       14.86       16.44      4.04 o 
  -1   7  24        0.30        3.09      2.82 o 
   0   7  24        7.39       10.17      3.32 o 
   1   7  24        0.26        4.99      2.86 o 
   2   7  24        0.95        2.56      3.08 o 
   3   7  24       12.93       19.13      5.44 o 
   4   7  24       10.95       20.10      5.78 o 
  -6   8  24        3.24        3.52      4.06 o 
  -5   8  24        6.41        8.52      4.63 o 
  -4   8  24        1.47        0.19      3.28 o 
  -3   8  24        1.46        0.46      3.43 o 
  -2   8  24        1.56        3.71      3.45 o 
  -1   8  24       11.15       12.82      3.86 o 
   0   8  24        0.45        8.12      3.33 o 
   1   8  24       20.82       32.50      4.86 o 
   2   8  24        0.73        4.15      4.27 o 
   3   8  24        0.53        4.22      2.79 o 
  -4   9  24        2.85        8.95      4.16 o 
  -3   9  24        0.01        0.28      3.28 o 
  -2   9  24        1.50        1.46      3.34 o 
  -1   9  24       10.31       12.73      4.91 o 
   0   9  24        0.98        3.75      3.28 o 
   1   9  24       13.02       12.38      4.07 o 
  -9   1  25        9.34       11.07      6.63 o 
  -8   1  25        0.89        1.41      3.83 o 
  -7   1  25       17.22       15.78      4.53 o 
  -6   1  25        0.03        1.10      2.66 o 
  -5   1  25        3.96        5.16      2.42 o 
  -4   1  25       13.73       14.56      2.08 o 
  -3   1  25       48.05       46.72      2.93 o 
  -2   1  25      575.20      602.47      8.55 o 
  -1   1  25      242.20      251.42      7.36 o 
   0   1  25      527.78      538.17     10.79 o 
   1   1  25       48.26       63.41      5.55 o 
   2   1  25        1.32       -2.02      2.13 o 
   3   1  25        5.77       -0.15      3.57 o 
   4   1  25       22.06       18.47      5.08 o 
   5   1  25        2.22        5.06      6.11 o 
   6   1  25        0.98        2.24      6.04 o 
  -9   2  25        0.24       -1.96      4.86 o 
  -8   2  25       26.66       27.41      4.93 o 
  -7   2  25       13.45       11.51      3.88 o 
  -6   2  25        0.04       -2.34      2.34 o 
  -5   2  25      123.06      122.48      6.79 o 
  -4   2  25       62.69       64.75      4.05 o 
  -3   2  25      107.91      106.53      3.96 o 
  -2   2  25       25.68       20.06      2.08 o 
  -1   2  25       31.10       34.45      3.25 o 
   0   2  25        5.44        7.10      2.29 o 
   1   2  25       24.01       22.19      5.21 o 
   2   2  25        1.02        1.59      3.09 o 
   3   2  25        6.37        5.13      3.14 o 
   4   2  25        8.67       19.47      5.48 o 
   5   2  25        5.09        7.99      4.58 o 
   6   2  25        0.01        9.68      4.26 o 
  -9   3  25        4.94        3.06      5.49 o 
  -8   3  25        2.74        1.86      4.62 o 
  -7   3  25        0.90        0.30      3.21 o 
  -6   3  25        5.43        7.64      3.58 o 
  -5   3  25        0.78        2.99      2.77 o 
  -4   3  25       17.88       24.62      3.42 o 
  -3   3  25       87.75      103.31      5.13 o 
  -2   3  25       71.37       86.48      5.53 o 
  -1   3  25        0.14        5.94      2.76 o 
   0   3  25       33.38       38.89      5.19 o 
   1   3  25       10.39       14.41      3.43 o 
   2   3  25        7.66       11.91      3.36 o 
   3   3  25       54.73       54.36      5.78 o 
   4   3  25       12.08        6.45      4.59 o 
   5   3  25       23.14       20.56      5.59 o 
   6   3  25       21.81       27.55      8.19 o 
  -8   4  25       22.10       23.12      6.29 o 
  -7   4  25       40.53       35.83      5.20 o 
  -6   4  25        4.19        3.17      3.00 o 
  -5   4  25        6.80        9.88      2.94 o 
  -4   4  25        4.55        2.84      2.45 o 
  -3   4  25        1.50        2.44      2.17 o 
  -2   4  25       63.00       86.70      6.37 o 
  -1   4  25       10.72       10.11      4.53 o 
   0   4  25        1.98        6.43      3.61 o 
   1   4  25       93.71       95.23      8.49 o 
   2   4  25       33.92       40.80      7.14 o 
   3   4  25        0.16       -1.40      2.57 o 
   4   4  25       32.92       33.42      6.62 o 
   5   4  25        0.48        6.37      4.03 o 
   6   4  25       47.11       73.41      9.80 o 
  -8   5  25       11.13       12.61      5.73 o 
  -7   5  25        1.92        8.03      5.07 o 
  -6   5  25       33.10       40.67      6.25 o 
  -5   5  25        8.75       12.36      3.02 o 
  -4   5  25        1.07       -2.04      2.07 o 
  -3   5  25        1.93        2.18      2.75 o 
  -2   5  25        6.07        9.38      3.33 o 
  -1   5  25        5.61        3.26      3.03 o 
   0   5  25        2.46        3.76      2.94 o 
   1   5  25        1.51       -2.54      2.88 o 
   2   5  25        7.47        7.82      3.24 o 
   3   5  25        4.71        0.20      4.85 o 
   4   5  25        2.47        2.12      4.06 o 
   5   5  25        2.39       10.37      4.93 o 
  -7   6  25       12.53       13.83      5.92 o 
  -6   6  25        9.92       11.01      4.12 o 
  -5   6  25        0.02        1.86      2.31 o 
  -4   6  25       13.06       11.93      2.78 o 
  -3   6  25       12.10       17.26      4.03 o 
  -2   6  25        0.02       -2.95      3.38 o 
  -1   6  25       59.18       55.87      5.56 o 
   0   6  25       34.48       33.24      6.91 o 
   1   6  25        1.35       -3.23      3.33 o 
   2   6  25        4.60        4.48      3.11 o 
   3   6  25        2.36        3.67      3.35 o 
   4   6  25        5.32        3.74      4.15 o 
  -6   7  25        0.91        5.14      3.94 o 
  -5   7  25        4.88        5.90      2.56 o 
  -4   7  25       76.29       83.71      7.23 o 
  -3   7  25        1.02        1.72      3.28 o 
  -2   7  25        7.07        7.70      3.35 o 
  -1   7  25       17.90       18.28      4.18 o 
   0   7  25        0.10       -1.56      2.46 o 
   1   7  25        5.41        6.56      7.88 o 
   2   7  25        0.20        0.21      2.80 o 
   3   7  25        3.77        4.94      3.12 o 
   4   7  25        1.28       -0.95      3.90 o 
  -5   8  25        0.94        6.61      4.13 o 
  -4   8  25       28.22       28.48      5.87 o 
  -3   8  25        4.26        2.87      4.00 o 
  -2   8  25       22.94       22.58      4.46 o 
  -1   8  25        4.82        7.31      4.52 o 
   0   8  25        4.44        1.20      2.93 o 
   1   8  25       42.11       47.23      7.36 o 
   2   8  25        0.00        1.96      4.43 o 
   3   8  25        9.22        6.30      4.82 o 
  -3   9  25        5.92        9.22      3.93 o 
  -2   9  25        1.95        1.30      3.12 o 
  -1   9  25       21.72       24.61      5.34 o 
   0   9  25        1.64        0.49      3.05 o 
   1   9  25        0.60        1.71      5.27 o 
  -9   0  26       46.97       57.62     12.08 o 
  -8   0  26       61.28       62.46     11.97 o 
  -7   0  26        0.96        3.62      4.29 o 
  -6   0  26        4.20        1.74      4.18 o 
  -5   0  26       53.20       59.13      7.32 o 
  -4   0  26        1.68        1.38      2.31 o 
  -3   0  26      615.28      622.00     12.75 o 
  -2   0  26      290.60      290.90     10.65 o 
  -1   0  26       13.01       17.09      3.53 o 
   0   0  26      239.69      261.46     10.69 o 
   1   0  26       91.37      100.29      8.02 o 
   2   0  26      444.39      438.05     14.36 o 
   3   0  26       92.55      125.43     15.15 o 
   4   0  26       14.87       17.82      7.83 o 
   5   0  26      102.00      104.42     15.31 o 
   6   0  26        0.01        2.30      5.97 o 
  -9   1  26        0.00       -4.40      4.40 o 
  -8   1  26       60.59       66.38      7.13 o 
  -7   1  26        5.95        2.98      3.44 o 
  -6   1  26       37.86       46.07      4.83 o 
  -5   1  26       10.44        7.70      3.04 o 
  -4   1  26       64.18       68.98      3.67 o 
  -3   1  26        3.94        4.83      1.72 o 
  -2   1  26        0.01        3.12      1.63 o 
  -1   1  26       64.18       62.35      3.82 o 
   0   1  26      424.04      452.78     10.97 o 
   1   1  26       39.54       35.66      3.71 o 
   2   1  26       75.28       69.89      5.00 o 
   3   1  26       40.38       50.78      7.08 o 
   4   1  26        0.15        3.66      6.67 o 
   5   1  26       36.08       46.26     16.62 o 
   6   1  26        5.36        9.82      5.02 o 
  -9   2  26        5.41       -4.43      4.83 o 
  -8   2  26        1.77        2.26      4.58 o 
  -7   2  26        0.21        2.32      3.25 o 
  -6   2  26        0.01        2.17      2.83 o 
  -5   2  26       14.89       12.70      3.13 o 
  -4   2  26        1.84        3.40      1.96 o 
  -3   2  26        0.58        2.70      2.10 o 
  -2   2  26       37.61       47.37      3.15 o 
  -1   2  26       13.61        9.97      3.20 o 
   0   2  26        0.80        0.50      3.33 o 
   1   2  26        8.91        7.06      3.54 o 
   2   2  26        7.67        6.49      4.11 o 
   3   2  26        3.75        2.57      3.10 o 
   4   2  26       13.83       11.13      5.32 o 
   5   2  26       10.53        4.37      4.38 o 
   6   2  26       10.11       13.17      5.14 o 
  -8   3  26        1.43        3.71      4.89 o 
  -7   3  26        4.80        3.91      3.43 o 
  -6   3  26        0.69        1.50      2.78 o 
  -5   3  26        5.97        8.69      2.91 o 
  -4   3  26       98.99      101.01      5.75 o 
  -3   3  26       20.16       20.68      3.27 o 
  -2   3  26       13.08       18.65      3.76 o 
  -1   3  26       46.19       47.00      6.23 o 
   0   3  26        4.06        2.98      2.73 o 
   1   3  26       15.17       15.06      3.68 o 
   2   3  26       23.33       27.70      4.32 o 
   3   3  26       21.64       17.67      4.31 o 
   4   3  26        0.14        4.96      6.47 o 
   5   3  26       15.67       22.70      6.07 o 
   6   3  26        4.66        8.50      3.61 o 
  -8   4  26        0.33        5.19     10.63 o 
  -7   4  26        0.34        3.49      4.35 o 
  -6   4  26       90.22       85.89      7.19 o 
  -5   4  26       15.29       14.73      3.28 o 
  -4   4  26       22.65       18.77      3.86 o 
  -3   4  26       75.10       64.52      4.88 o 
  -2   4  26        6.36        3.60      2.71 o 
  -1   4  26        6.24       12.88      3.25 o 
   0   4  26       26.03       41.60      6.37 o 
   1   4  26       21.60       30.12      4.28 o 
   2   4  26        1.19        0.65      2.63 o 
   3   4  26        2.64        6.07      3.51 o 
   4   4  26       13.19        6.76      4.90 o 
   5   4  26       12.23       13.25      5.08 o 
  -8   5  26        0.39       -0.99      7.29 o 
  -7   5  26       22.35       23.59      6.15 o 
  -6   5  26       11.25        7.69      3.09 o 
  -5   5  26        0.11        1.54      2.34 o 
  -4   5  26        0.12       -1.40      2.12 o 
  -3   5  26        7.23        8.54      3.37 o 
  -2   5  26        3.30        1.16      2.76 o 
  -1   5  26        1.13       -2.63      2.63 o 
   0   5  26      113.52      122.48     16.09 o 
   1   5  26        9.17        4.28      3.86 o 
   2   5  26       23.58       22.66      4.34 o 
   3   5  26       11.30       16.43      4.27 o 
   4   5  26        2.28        1.10      4.34 o 
   5   5  26        0.84        3.69      4.28 o 
  -7   6  26        3.19        6.93      4.44 o 
  -6   6  26        0.04        0.75      3.65 o 
  -5   6  26       16.41       14.10      3.32 o 
  -4   6  26        4.42        3.00      3.19 o 
  -3   6  26        4.65        8.11      3.36 o 
  -2   6  26       35.46       31.51      4.79 o 
  -1   6  26       55.29       55.21      5.57 o 
   0   6  26        0.04        2.95      6.58 o 
   1   6  26        0.04        2.49      3.66 o 
   2   6  26       21.32       15.84      4.19 o 
   3   6  26        5.04        4.19      3.43 o 
   4   6  26        8.25       10.33      4.75 o 
  -6   7  26        5.55        3.37      3.98 o 
  -5   7  26       13.40       14.44      6.04 o 
  -4   7  26        4.84       10.34      4.03 o 
  -3   7  26       54.05       47.16      5.80 o 
  -2   7  26        1.05        0.37      2.90 o 
  -1   7  26        7.36        7.67      3.26 o 
   0   7  26        0.01        3.67      2.95 o 
   1   7  26        2.53        6.57      4.33 o 
   2   7  26        6.33       10.75      7.06 o 
   3   7  26        3.26       13.50      5.17 o 
  -5   8  26       52.52       58.24      6.97 o 
  -4   8  26       23.92       26.32      5.08 o 
  -3   8  26       38.92       48.90      6.18 o 
  -2   8  26       13.15       13.49      5.81 o 
  -1   8  26        2.52        0.56      3.28 o 
   0   8  26        2.98        4.02      3.31 o 
   1   8  26        0.20        4.39      4.16 o 
   2   8  26        0.83       -1.77      4.17 o 
  -3   9  26       13.73       13.63      5.46 o 
  -2   9  26        3.75        7.34      4.04 o 
  -1   9  26        0.27        3.84      4.09 o 
   0   9  26        3.69        7.09      4.79 o 
  -9   1  27        0.01       -5.02      5.02 o 
  -8   1  27        5.13       12.05      4.47 o 
  -7   1  27        4.48        2.14      3.57 o 
  -6   1  27        2.59        1.42      2.85 o 
  -5   1  27       36.71       37.68      5.13 o 
  -4   1  27        5.75        6.18      1.89 o 
  -3   1  27        1.73        4.75      1.83 o 
  -2   1  27       99.27      104.56      5.12 o 
  -1   1  27       12.08       10.07      2.44 o 
   0   1  27      132.01      126.96      7.65 o 
   1   1  27        2.67        7.69      3.23 o 
   2   1  27        4.32        6.97      2.86 o 
   3   1  27        0.04        7.22      4.46 o 
   4   1  27        1.56       -1.34      4.23 o 
   5   1  27        3.66        4.75      4.57 o 
   6   1  27        0.23       -0.58      4.22 o 
  -8   2  27        0.22       -3.81      4.37 o 
  -7   2  27        6.05        4.31      3.88 o 
  -6   2  27        3.57       -1.19      2.86 o 
  -5   2  27        1.14        2.23      2.56 o 
  -4   2  27        0.11        1.29      1.94 o 
  -3   2  27       67.60       73.90      4.68 o 
  -2   2  27        8.64        8.77      3.96 o 
  -1   2  27        6.03        7.34      2.78 o 
   0   2  27        3.80        5.77      2.96 o 
   1   2  27       19.83       19.62      4.03 o 
   2   2  27       63.14       57.69      5.67 o 
   3   2  27        0.04       -3.05      4.00 o 
   4   2  27       11.73       18.83      5.94 o 
   5   2  27        3.43       -2.33      6.17 o 
  -8   3  27        0.10        1.12      4.66 o 
  -7   3  27       22.51       26.55      4.80 o 
  -6   3  27       29.13       27.73      4.98 o 
  -5   3  27        1.24        5.61      2.83 o 
  -4   3  27       24.41       27.10      4.37 o 
  -3   3  27       35.56       41.29      4.81 o 
  -2   3  27       21.81       21.25      3.87 o 
  -1   3  27       34.88       31.45      6.93 o 
   0   3  27        7.27        7.78      3.93 o 
   1   3  27       28.08       20.08      3.92 o 
   2   3  27       25.46       28.52      6.48 o 
   3   3  27        5.40        2.09      3.56 o 
   4   3  27        0.09        2.84      4.38 o 
   5   3  27       27.11       42.91      7.56 o 
  -8   4  27        0.39       -3.57      4.36 o 
  -7   4  27        0.04        0.73      4.92 o 
  -6   4  27        1.80        6.73      2.83 o 
  -5   4  27        0.00        0.19      2.35 o 
  -4   4  27        0.56        1.50      2.77 o 
  -3   4  27       13.87       11.97      3.05 o 
  -2   4  27       57.92       65.68      8.09 o 
  -1   4  27        0.20        2.97      3.40 o 
   0   4  27      175.11      175.68     18.46 o 
   1   4  27        5.33        9.44      3.50 o 
   2   4  27       10.38        7.92      3.25 o 
   3   4  27        6.51       -0.96      3.18 o 
   4   4  27        6.86        1.21      8.52 o 
   5   4  27        3.71        4.02      4.60 o 
  -7   5  27       10.23       13.02      5.68 o 
  -6   5  27        0.11        0.98      3.46 o 
  -5   5  27        2.98        4.50      3.00 o 
  -4   5  27        0.75        0.65      2.58 o 
  -3   5  27        0.38        0.57      2.68 o 
  -2   5  27        2.89        0.28      2.90 o 
  -1   5  27       32.85       40.89     10.34 o 
   0   5  27        2.51        1.44      3.70 o 
   1   5  27        0.31        0.36      3.82 o 
   2   5  27        2.47        4.02      3.30 o 
   3   5  27        0.34       14.29      9.16 o 
   4   5  27        0.14       -1.14      4.19 o 
  -7   6  27       11.96        6.04      4.64 o 
  -6   6  27        1.18        0.27      3.45 o 
  -5   6  27        4.99        3.10      4.49 o 
  -4   6  27        0.19       -2.85      2.85 o 
  -3   6  27        1.99        6.08      3.24 o 
  -2   6  27        0.60        1.69      3.09 o 
  -1   6  27        1.71        0.07      4.35 o 
   0   6  27        7.80       10.45      4.42 o 
   1   6  27        2.59        0.78      3.55 o 
   2   6  27        4.73        8.13      4.74 o 
   3   6  27        0.58        0.80      4.49 o 
   4   6  27       10.13       12.97      6.21 o 
  -6   7  27        0.48        5.10      4.79 o 
  -5   7  27        0.81        3.19      4.87 o 
  -4   7  27       15.88       22.51      6.86 o 
  -3   7  27        3.06        0.32      4.27 o 
  -2   7  27        0.51       -0.52      3.13 o 
  -1   7  27        2.21        2.81      3.21 o 
   0   7  27        2.02       -0.39      3.72 o 
   1   7  27        0.18        0.54      3.84 o 
   2   7  27        1.36        0.43      4.39 o 
   3   7  27        3.65        4.97      5.70 o 
  -4   8  27       32.95       49.20      9.45 o 
  -3   8  27        1.27        5.71      5.97 o 
  -2   8  27        2.34        3.28      3.69 o 
  -1   8  27        0.62        3.52      3.41 o 
   0   8  27        0.05       -0.96      4.29 o 
   1   8  27       39.93       53.96     21.36 o 
  -8   0  28       23.76       13.25      8.21 o 
  -7   0  28      145.99      159.51     11.40 o 
  -6   0  28        1.23       -0.24      3.84 o 
  -5   0  28       70.83       93.83      7.45 o 
  -4   0  28        2.19        2.45      3.05 o 
  -3   0  28      186.24      213.64     11.96 o 
  -2   0  28      350.26      366.59     11.68 o 
  -1   0  28      143.21      161.60     13.08 o 
   0   0  28        3.36        4.11      3.54 o 
   1   0  28      241.99      258.65     13.44 o 
   2   0  28      151.06      130.60      8.88 o 
   3   0  28        9.65        9.50      7.42 o 
   4   0  28        6.55        6.26      6.37 o 
   5   0  28        0.06        8.66      7.02 o 
  -8   1  28        0.17       -3.25      3.53 o 
  -7   1  28        0.02       -1.85      4.39 o 
  -6   1  28       16.64       16.58      3.80 o 
  -5   1  28        0.56        1.97      2.20 o 
  -4   1  28       30.31       32.71      2.98 o 
  -3   1  28      181.12      191.83      6.58 o 
  -2   1  28       35.13       27.91      3.61 o 
  -1   1  28        0.73       -0.75      2.08 o 
   0   1  28       91.56       98.86      5.65 o 
   1   1  28        0.06       -1.29      2.29 o 
   2   1  28        4.88        1.51      2.50 o 
   3   1  28       53.43       58.81     11.15 o 
   4   1  28        7.05       11.84      5.30 o 
   5   1  28        2.01       -1.53      4.12 o 
  -8   2  28        4.91        6.52      7.00 o 
  -7   2  28        5.70        4.80      3.77 o 
  -6   2  28        3.05        4.70      3.43 o 
  -5   2  28       14.36       12.26      2.90 o 
  -4   2  28       49.54       46.48      4.23 o 
  -3   2  28        0.48        0.44      1.91 o 
  -2   2  28       20.19       11.36      3.99 o 
  -1   2  28        5.53        9.02      3.81 o 
   0   2  28        8.37       13.53      9.89 o 
   1   2  28        5.63        2.29      2.97 o 
   2   2  28       22.65       25.13      4.38 o 
   3   2  28        4.17       -2.85      3.19 o 
   4   2  28        0.04       -0.51     10.01 o 
   5   2  28       10.53       11.87      8.32 o 
  -8   3  28        5.05        6.53      9.40 o 
  -7   3  28        6.08        0.21      4.28 o 
  -6   3  28        8.64        7.09      3.71 o 
  -5   3  28        0.26        2.12      2.61 o 
  -4   3  28        7.80        9.57      3.58 o 
  -3   3  28       21.60       21.84      8.14 o 
  -2   3  28        0.25        6.06      5.43 o 
  -1   3  28       20.45       24.82      5.12 o 
   0   3  28        0.48        1.63      3.71 o 
   1   3  28        5.08        0.46      2.88 o 
   2   3  28       17.91       18.33      3.98 o 
   3   3  28        7.34        5.41      3.55 o 
   4   3  28        2.83       -0.45      4.70 o 
   5   3  28        3.74       11.81     12.60 o 
  -7   4  28        3.53        2.27      4.73 o 
  -6   4  28        1.03        2.15      3.35 o 
  -5   4  28        9.78        8.93      3.72 o 
  -4   4  28        0.46        2.10      2.82 o 
  -3   4  28        0.24       -1.66      2.77 o 
  -2   4  28        0.83        1.54      2.73 o 
  -1   4  28        2.66       -2.65      3.29 o 
   0   4  28       14.17       25.72      5.70 o 
   1   4  28      120.81      124.71     10.33 o 
   2   4  28       12.05       15.02      3.90 o 
   3   4  28        8.25       14.24      5.46 o 
   4   4  28        6.34       10.19      5.40 o 
  -7   5  28        2.38        3.40      4.92 o 
  -6   5  28        5.15        4.96      3.67 o 
  -5   5  28       19.05       13.85      3.95 o 
  -4   5  28       22.30       27.19      5.20 o 
  -3   5  28        0.05       -1.14      3.04 o 
  -2   5  28        4.77       10.08      3.47 o 
  -1   5  28        1.42        0.96      3.73 o 
   0   5  28       62.30       59.33      8.13 o 
   1   5  28        0.00        4.48      4.11 o 
   2   5  28        0.10       -2.93      2.93 o 
   3   5  28        7.18        6.87      3.76 o 
   4   5  28       17.25       24.93      6.20 o 
  -6   6  28        4.18        5.32      4.68 o 
  -5   6  28        0.80        2.68      4.53 o 
  -4   6  28        7.16        6.31      5.29 o 
  -3   6  28        0.62        2.98      3.14 o 
  -2   6  28        6.16        6.03      3.93 o 
  -1   6  28        6.95       14.40      5.79 o 
   0   6  28       23.41       20.16      5.47 o 
   1   6  28        0.30       -1.14      4.16 o 
   2   6  28        2.38        4.81      5.25 o 
   3   6  28        7.20        6.72      5.78 o 
  -5   7  28       11.14       23.79      6.44 o 
  -4   7  28        3.09        2.21      4.03 o 
  -3   7  28        8.56        9.55      4.72 o 
  -2   7  28       51.36       53.32     10.01 o 
  -1   7  28        0.75        6.06      4.32 o 
   0   7  28       22.51       20.40      5.91 o 
   1   7  28        3.10        4.82      4.26 o 
   2   7  28       11.11       11.04      5.71 o 
  -4   8  28       13.79       21.06      6.14 o 
  -3   8  28        0.01        5.26      3.73 o 
  -2   8  28        3.48        5.85      3.83 o 
  -1   8  28       16.88       21.05      4.65 o 
   0   8  28        4.40       -1.59      3.94 o 
   1   8  28        7.13        4.78      6.62 o 
  -8   1  29        0.00        3.65      4.92 o 
  -7   1  29        2.45        0.19      3.59 o 
  -6   1  29        7.60        2.77      2.92 o 
  -5   1  29       26.38       34.52      4.37 o 
  -4   1  29        2.86        4.17      2.31 o 
  -3   1  29        9.17        8.40      2.92 o 
  -2   1  29       29.84       22.99      3.94 o 
  -1   1  29       39.76       37.46      4.57 o 
   0   1  29        0.01        5.89      2.46 o 
   1   1  29       10.58       10.98      2.95 o 
   2   1  29       11.20       12.04      3.92 o 
   3   1  29       13.06       28.26      6.69 o 
   4   1  29       62.87       74.78      9.35 o 
   5   1  29        1.51       -3.69      4.31 o 
  -8   2  29       20.91       16.99      6.26 o 
  -7   2  29        0.02       -2.03      3.42 o 
  -6   2  29        8.48        6.35      3.48 o 
  -5   2  29       43.84       46.60      4.72 o 
  -4   2  29        4.77        6.77      2.90 o 
  -3   2  29       62.00       72.83      6.57 o 
  -2   2  29        0.49        1.95      3.33 o 
  -1   2  29        1.28       -0.79      3.37 o 
   0   2  29        6.66        6.12      3.98 o 
   1   2  29        4.45        5.01      4.36 o 
   2   2  29        8.70       10.73      3.77 o 
   3   2  29        0.19       -2.68      3.18 o 
   4   2  29        0.16       -1.60      4.27 o 
   5   2  29        1.17        8.31      5.56 o 
  -8   3  29        0.11       -0.80      4.72 o 
  -7   3  29       16.70       14.66      5.64 o 
  -6   3  29        1.86       -1.89      2.64 o 
  -5   3  29       19.54       18.24      4.45 o 
  -4   3  29       40.12       34.97      4.94 o 
  -3   3  29       13.55       10.66      3.38 o 
  -2   3  29       51.79       49.22      6.67 o 
  -1   3  29        4.42        9.81      4.29 o 
   0   3  29       10.67       10.21      5.75 o 
   1   3  29       67.24       74.91      6.46 o 
   2   3  29        4.30        8.50      3.75 o 
   3   3  29       10.34        1.30      3.39 o 
   4   3  29        0.29       -1.12     12.16 o 
  -7   4  29        0.00        7.68      6.02 o 
  -6   4  29       35.25       27.87      6.74 o 
  -5   4  29        0.74        1.27      2.70 o 
  -4   4  29       38.54       39.98      5.27 o 
  -3   4  29        4.06        1.82      3.63 o 
  -2   4  29       39.00       30.13      5.99 o 
  -1   4  29        3.55        3.17      4.02 o 
   0   4  29       14.86       11.05      4.75 o 
   1   4  29        2.59        7.25      4.50 o 
   2   4  29        9.54        7.67      3.80 o 
   3   4  29        0.89        1.80      3.52 o 
   4   4  29       51.17       60.94      8.69 o 
  -7   5  29        8.74        3.05      4.44 o 
  -6   5  29       16.01       13.31     12.30 o 
  -5   5  29        4.78        6.59      6.50 o 
  -4   5  29        2.35        8.06      3.18 o 
  -3   5  29        0.92        0.20      4.22 o 
  -2   5  29       38.45       38.47     10.09 o 
  -1   5  29       28.16       36.01      6.35 o 
   0   5  29        6.63        4.82      4.22 o 
   1   5  29       22.95       24.96      5.88 o 
   2   5  29        8.03       15.04      5.47 o 
   3   5  29        1.96        4.27      3.89 o 
  -6   6  29        1.14       -0.19      4.95 o 
  -5   6  29        2.54        4.29      4.89 o 
  -4   6  29        0.33        2.43      9.26 o 
  -3   6  29        0.99        3.93      3.45 o 
  -2   6  29        0.24        1.81      3.01 o 
  -1   6  29        2.66       -1.75      3.97 o 
   0   6  29        8.96        6.92      4.56 o 
   1   6  29        0.13        3.93      4.78 o 
   2   6  29        0.14       -3.62      3.92 o 
   3   6  29        1.59        7.20      4.04 o 
  -5   7  29        5.38       -0.31      4.95 o 
  -4   7  29        7.01        4.37      6.02 o 
  -3   7  29        0.07       -0.80      3.67 o 
  -2   7  29        9.11       17.15      4.62 o 
  -1   7  29        1.09        7.64      7.52 o 
   0   7  29        0.21       -1.83      4.28 o 
   1   7  29        0.00       -3.03      3.03 o 
   2   7  29        2.30        3.54      5.01 o 
  -2   8  29        4.03        7.07      3.88 o 
  -1   8  29        0.51       -0.75      4.68 o 
  -8   0  30        2.32        8.24      7.41 o 
  -7   0  30        8.80       20.95      6.25 o 
  -6   0  30       15.35       16.98      5.65 o 
  -5   0  30       77.95       79.62      7.08 o 
  -4   0  30        5.96        7.75      4.69 o 
  -3   0  30      142.34      129.65     13.00 o 
  -2   0  30       26.43       40.18      8.43 o 
  -1   0  30       83.12       93.31     11.31 o 
   0   0  30        0.45       -0.55      3.40 o 
   1   0  30      109.50      108.95      8.81 o 
   2   0  30       41.19       38.48      6.19 o 
   3   0  30        0.07       10.67      8.10 o 
   4   0  30       80.89       70.38     13.84 o 
   5   0  30       34.26       59.74     12.77 o 
  -8   1  30        4.61        3.90      4.94 o 
  -7   1  30        3.91        1.37      3.43 o 
  -6   1  30       30.29       39.19      4.34 o 
  -5   1  30       26.68       20.31      3.48 o 
  -4   1  30        0.00        3.61      2.82 o 
  -3   1  30       15.76       13.38      3.14 o 
  -2   1  30        1.49        0.98      3.23 o 
  -1   1  30       16.78       11.06      7.86 o 
   0   1  30        9.72       11.99      3.16 o 
   1   1  30        9.65        7.14      3.20 o 
   2   1  30      126.17      132.07      8.06 o 
   3   1  30       28.18       34.64     13.45 o 
   4   1  30       18.27       13.20      5.97 o 
   5   1  30        9.01        8.06      5.68 o 
  -8   2  30        0.38       -1.26      5.04 o 
  -7   2  30        0.46       -0.96      4.77 o 
  -6   2  30        0.14       -0.49      4.12 o 
  -5   2  30        0.11        2.01      3.29 o 
  -4   2  30        7.30        7.80      3.52 o 
  -3   2  30       52.93       54.07      6.33 o 
  -2   2  30       55.77       69.05     10.87 o 
  -1   2  30        0.83       -0.68      4.06 o 
   0   2  30        1.90        2.67      5.41 o 
   1   2  30       21.87       21.84      4.28 o 
   2   2  30        0.13        2.06      3.30 o 
   3   2  30        0.08        4.26      4.82 o 
   4   2  30        7.04        9.88      5.36 o 
  -7   3  30       10.05       15.09      7.50 o 
  -6   3  30        0.15       -4.41      4.41 o 
  -5   3  30       17.44       18.23      4.26 o 
  -4   3  30        2.40        5.70      3.35 o 
  -3   3  30        2.65        5.47      5.69 o 
  -2   3  30        4.11        3.58      5.02 o 
  -1   3  30        0.01       -2.79      5.66 o 
   0   3  30        4.92       -1.04      5.50 o 
   1   3  30       16.02        7.67      4.85 o 
   2   3  30        5.12        7.88      3.74 o 
   3   3  30        1.68        2.20      3.47 o 
   4   3  30        0.94       10.80      5.61 o 
  -7   4  30        0.19        3.84      4.02 o 
  -6   4  30        7.16        8.52      6.42 o 
  -5   4  30       19.16       13.32      5.51 o 
  -4   4  30       10.21        9.53      3.45 o 
  -3   4  30        0.50        2.33      5.24 o 
  -2   4  30       32.41       33.08      6.38 o 
  -1   4  30        6.32        5.40      4.46 o 
   0   4  30        0.67       -0.09      3.72 o 
   1   4  30       17.81       14.41      5.01 o 
   2   4  30        6.53        8.07      3.93 o 
   3   4  30        0.68        3.16      4.28 o 
   4   4  30       19.78       25.04      9.34 o 
  -6   5  30       15.26       16.19      8.31 o 
  -5   5  30        4.12       -0.32      4.75 o 
  -4   5  30        0.01       -2.02      4.01 o 
  -3   5  30        1.41        1.95      4.02 o 
  -2   5  30        2.19       -0.23      3.69 o 
  -1   5  30        8.01        2.22     10.56 o 
   0   5  30        0.91       -0.26      4.16 o 
   1   5  30        0.01       -2.83      3.93 o 
   2   5  30       48.06       46.30      7.55 o 
   3   5  30       14.07       11.24      5.43 o 
  -5   6  30        6.13        7.21      6.84 o 
  -4   6  30        0.24       -4.34      6.37 o 
  -3   6  30       11.06       14.17      4.34 o 
  -2   6  30        6.08        7.66      4.59 o 
  -1   6  30        4.17        0.32      4.34 o 
   0   6  30        1.48       -3.92      3.92 o 
   1   6  30        0.30       -0.30      4.34 o 
   2   6  30        0.72       -1.52      3.84 o 
  -4   7  30        3.45        0.83      4.74 o 
  -3   7  30        2.08        6.47      3.87 o 
  -2   7  30        3.32        2.80      4.36 o 
  -1   7  30        0.92       -1.62      5.26 o 
   0   7  30        0.17       -3.79      5.58 o 
   1   7  30        0.86       -2.35      4.38 o 
  -7   1  31        0.16       -3.20      4.92 o 
  -6   1  31        0.05        2.23      2.75 o 
  -5   1  31        1.44        1.09      2.63 o 
  -4   1  31      117.74      115.79      7.39 o 
  -3   1  31       45.11       34.16      4.28 o 
  -2   1  31        4.58        7.21      3.82 o 
  -1   1  31       32.64       30.91      5.01 o 
   0   1  31        2.55        1.98      2.80 o 
   1   1  31        4.18        5.64      2.78 o 
   2   1  31        3.22        1.85      3.52 o 
   3   1  31        1.55       11.86      8.26 o 
   4   1  31        0.48        3.08      5.50 o 
  -7   2  31        2.44       -3.50      4.70 o 
  -6   2  31        6.19       10.52      4.13 o 
  -5   2  31        0.02        0.20      3.28 o 
  -4   2  31       13.88       21.48      6.87 o 
  -3   2  31       13.57       13.26      3.72 o 
  -2   2  31        0.23       -0.43      4.80 o 
  -1   2  31        3.88        3.58      3.55 o 
   0   2  31        0.90        2.27      6.40 o 
   1   2  31       13.00       19.04      5.38 o 
   2   2  31        2.42       -1.78      5.64 o 
   3   2  31        3.19        2.43      4.81 o 
   4   2  31       20.29       20.94      6.71 o 
  -7   3  31       29.09       34.12      5.77 o 
  -6   3  31        0.24        6.06      4.99 o 
  -5   3  31       47.80       50.78      6.00 o 
  -4   3  31        6.44        9.36      7.11 o 
  -3   3  31        6.63        3.68      5.97 o 
  -2   3  31       71.44       96.77     13.63 o 
  -1   3  31        0.51       -4.75      4.75 o 
   0   3  31       12.08       10.16      9.61 o 
   1   3  31        1.99        1.50      5.71 o 
   2   3  31        0.09       -0.72      3.54 o 
   3   3  31        0.02       -2.38      5.23 o 
   4   3  31        4.62        3.98      5.09 o 
  -6   4  31        0.43        6.97      5.15 o 
  -5   4  31        0.05       -2.43      4.12 o 
  -4   4  31       31.67       30.60      4.83 o 
  -3   4  31        4.31        6.24      6.05 o 
  -2   4  31       21.27       25.51      5.67 o 
  -1   4  31        1.07       -0.98      3.87 o 
   0   4  31       27.61       22.91      5.92 o 
   1   4  31        5.56        8.60      5.19 o 
   2   4  31        9.94       16.21      6.01 o 
   3   4  31       19.56        8.32      4.47 o 
  -6   5  31       13.93       19.99      6.83 o 
  -5   5  31        0.88        3.92      6.54 o 
  -4   5  31        0.18       -1.26      4.03 o 
  -3   5  31        1.40        1.36      5.42 o 
  -2   5  31       16.51       14.94      5.18 o 
  -1   5  31        2.08        8.94      4.43 o 
   0   5  31        2.25        2.14      4.39 o 
   1   5  31        0.29        1.79      4.73 o 
   2   5  31        1.58        2.20      4.50 o 
  -5   6  31        0.93       -1.73      4.63 o 
  -4   6  31        0.40        5.67      4.76 o 
  -3   6  31        9.90        4.92      6.81 o 
  -2   6  31        1.43        3.54      6.59 o 
  -1   6  31        0.54       -1.36      3.86 o 
   0   6  31        6.54        8.17      8.03 o 
   1   6  31        0.02        1.56      4.13 o 
  -3   7  31        0.15        0.76      3.47 o 
  -2   7  31        7.91        9.72      5.27 o 
  -1   7  31        0.01        5.26      4.78 o 
   0   7  31        0.00       -0.64      4.50 o 
  -7   0  32        0.31       -1.67      6.05 o 
  -6   0  32        1.19       -0.69      3.49 o 
  -5   0  32       88.47       86.52     12.58 o 
  -4   0  32        1.19        2.77      3.98 o 
  -3   0  32        7.27        5.16      3.89 o 
  -2   0  32        9.00        6.70      5.42 o 
  -1   0  32       20.93       17.60      6.08 o 
   0   0  32        1.61        8.14      5.12 o 
   1   0  32        4.96       11.00      4.42 o 
   2   0  32       28.72       23.40      5.70 o 
   3   0  32      209.93      262.67     20.55 o 
   4   0  32       29.56       14.56      9.67 o 
  -7   1  32        6.06        6.43      4.12 o 
  -6   1  32        7.00        9.22      3.48 o 
  -5   1  32       34.83       34.55      4.88 o 
  -4   1  32       12.79       10.96      3.47 o 
  -3   1  32       11.17        5.49      2.87 o 
  -2   1  32       26.47       42.51     15.41 o 
  -1   1  32        0.39       -3.62      3.71 o 
   0   1  32       17.89       23.61      7.41 o 
   1   1  32        0.07       -2.81      5.93 o 
   2   1  32        1.03       -0.16      3.98 o 
   3   1  32        2.79       -1.08      5.08 o 
   4   1  32        6.89       -1.32      5.80 o 
  -7   2  32        8.46        9.40      6.71 o 
  -6   2  32        0.04        1.16      4.37 o 
  -5   2  32       11.89        9.92      4.74 o 
  -4   2  32        3.78        5.88      4.17 o 
  -3   2  32       18.62       18.45      7.61 o 
  -2   2  32        0.69       -1.97      4.65 o 
  -1   2  32       23.20       27.24      7.66 o 
   0   2  32       16.08       15.79      5.13 o 
   1   2  32        9.21       10.67      8.27 o 
   2   2  32        0.06       -3.32      3.32 o 
   3   2  32        0.65        7.01      5.29 o 
  -7   3  32        6.14       19.38      6.77 o 
  -6   3  32        0.97        1.23      4.51 o 
  -5   3  32        0.08        5.01      4.70 o 
  -4   3  32        0.08       -1.59      3.33 o 
  -3   3  32        4.05        7.86      6.29 o 
  -2   3  32       18.45       18.20      6.99 o 
  -1   3  32       19.56       12.69      7.53 o 
   0   3  32        4.13       13.22      5.28 o 
   1   3  32        0.33        0.25      4.48 o 
   2   3  32        0.03       -4.34      4.34 o 
   3   3  32        0.23       -3.19      4.94 o 
  -6   4  32        5.79        8.27      5.52 o 
  -5   4  32        0.00       -3.68      3.68 o 
  -4   4  32       17.48        8.64      7.02 o 
  -3   4  32        1.16        4.89      6.21 o 
  -2   4  32        4.45        7.93      6.04 o 
  -1   4  32        0.30        3.44      4.45 o 
   0   4  32        5.13        1.10      4.22 o 
   1   4  32       10.18        9.96      8.09 o 
   2   4  32        0.02        1.08      4.74 o 
   3   4  32       17.55       18.03      5.12 o 
  -5   5  32        0.19        1.38      5.10 o 
  -4   5  32        9.34        4.45      6.60 o 
  -3   5  32        2.85        6.16      6.59 o 
  -2   5  32        1.10        0.67      7.01 o 
  -1   5  32        4.42        2.64      4.07 o 
   0   5  32       14.62        9.48      5.54 o 
   1   5  32        0.47       -8.35      8.35 o 
   2   5  32        6.85        4.36      5.10 o 
  -4   6  32        0.21        3.66      4.82 o 
  -3   6  32        2.30        3.83      6.90 o 
  -2   6  32        0.18       -3.17      6.27 o 
  -1   6  32        2.85        0.30      4.31 o 
   0   6  32        0.79       -0.33      4.56 o 
   1   6  32        3.16       -4.92      4.99 o 
  -7   1  33        0.20        3.66      3.99 o 
  -6   1  33       22.77       18.00      5.72 o 
  -5   1  33        0.00        6.42      3.36 o 
  -4   1  33      113.29      130.32      7.93 o 
  -3   1  33       19.45       25.49      6.13 o 
  -2   1  33        2.09       10.77      6.07 o 
  -1   1  33       10.30        6.67      5.53 o 
   0   1  33       29.72       41.58      8.39 o 
   1   1  33        2.95        5.81      4.76 o 
   2   1  33       17.86       21.34      4.87 o 
   3   1  33       13.62       16.18      6.03 o 
  -6   2  33        2.55        6.49      6.26 o 
  -5   2  33        3.22       10.64      6.86 o 
  -4   2  33        9.78       12.38      4.66 o 
  -3   2  33        0.03       -0.54      5.15 o 
  -2   2  33        3.38        9.84      6.54 o 
  -1   2  33       32.59       29.21      7.96 o 
   0   2  33        2.10        4.33      5.16 o 
   1   2  33        0.15        1.80      4.40 o 
   2   2  33        0.03        3.23      3.77 o 
   3   2  33        0.06       -5.99      6.06 o 
  -6   3  33        1.85       17.29      6.07 o 
  -5   3  33        1.10        6.49      6.36 o 
  -4   3  33        2.33        9.10      6.41 o 
  -3   3  33       10.01       18.51      7.77 o 
  -2   3  33        0.00        0.81      5.47 o 
  -1   3  33       14.03        6.80      5.90 o 
   0   3  33       12.70       13.02      5.24 o 
   1   3  33        3.83        0.25      4.37 o 
   2   3  33        3.53       -0.01      4.76 o 
  -5   4  33        0.11        1.48      6.91 o 
  -4   4  33        9.63        7.58      6.89 o 
  -3   4  33        0.12       10.42      6.80 o 
  -2   4  33        0.09        0.83      5.70 o 
  -1   4  33        1.46       -0.01      5.09 o 
   0   4  33        0.58       -0.74      3.68 o 
   1   4  33        7.03        7.94      5.28 o 
   2   4  33        3.37       -0.39      4.78 o 
  -5   5  33       12.11       22.51      6.83 o 
  -4   5  33       30.84       37.52     10.43 o 
  -3   5  33       11.03        8.88      7.39 o 
  -2   5  33        2.89       -0.68      5.45 o 
  -1   5  33        3.94        6.60      4.67 o 
   0   5  33        0.65       -3.83      3.83 o 
   1   5  33        0.68        5.09      5.78 o 
  -3   6  33        7.33       10.24      7.52 o 
  -2   6  33        0.02        0.34      4.38 o 
  -1   6  33       17.12       15.93      5.69 o 
  -6   0  34        4.48        5.58      7.14 o 
  -5   0  34       18.17       20.29      5.73 o 
  -4   0  34       46.26       46.39      7.58 o 
  -3   0  34       71.96       64.66     10.83 o 
  -2   0  34        8.34       22.89      7.43 o 
  -1   0  34        3.27       -1.85      4.46 o 
   0   0  34        4.34        1.14      4.93 o 
   1   0  34       14.04        5.35      5.78 o 
   2   0  34        3.32        8.43      4.90 o 
   3   0  34        1.18       -1.93      6.36 o 
  -6   1  34        6.24        8.67      6.84 o 
  -5   1  34       51.76       41.83      7.51 o 
  -4   1  34       66.52       67.15      7.18 o 
  -3   1  34        1.90        1.23      4.18 o 
  -2   1  34        6.02        5.23      6.01 o 
  -1   1  34       25.52       23.35      7.42 o 
   0   1  34       26.46       35.25      8.39 o 
   1   1  34        1.06        4.29      6.03 o 
   2   1  34        1.98        2.79      5.21 o 
  -6   2  34        7.90        1.43      6.51 o 
  -5   2  34        6.99        4.69      6.35 o 
  -4   2  34        5.24       13.18      7.44 o 
  -3   2  34       18.57       28.21      8.64 o 
  -2   2  34        1.48        2.56      5.64 o 
  -1   2  34       17.51       17.28      7.65 o 
   0   2  34        9.38       15.56      6.69 o 
   1   2  34        1.08        8.76      5.06 o 
   2   2  34        4.16        5.01      6.23 o 
  -5   3  34        6.04        4.69      6.91 o 
  -4   3  34        0.16        6.86      6.91 o 
  -3   3  34        4.30        6.19      6.81 o 
  -2   3  34        2.81       -2.18      4.91 o 
  -1   3  34        0.21        4.17      5.66 o 
   0   3  34       10.05       15.13      5.59 o 
   1   3  34        6.68        5.70      5.10 o 
   2   3  34        1.57        4.19      5.27 o 
  -5   4  34        1.90        2.90      6.64 o 
  -4   4  34        3.25       -2.21      5.10 o 
  -3   4  34        1.96       -2.51      5.92 o 
  -2   4  34        4.57       13.94      7.19 o 
  -1   4  34        0.95        3.28      5.55 o 
   0   4  34        8.85        8.93      7.68 o 
   1   4  34        2.10        3.72      4.83 o 
  -4   5  34       25.73       10.36      7.84 o 
  -3   5  34        1.21       -2.72      5.78 o 
  -2   5  34        0.01       -0.07      6.00 o 
  -1   5  34        0.47       -1.71      4.25 o 
   0   5  34        0.05       -3.73      3.73 o 
  -6   1  35        7.64        9.28      7.48 o 
  -5   1  35        1.52       -3.52      5.00 o 
  -4   1  35        5.95        4.93      4.77 o 
  -3   1  35       12.57        7.44      6.58 o 
  -2   1  35        1.59       -3.12      5.32 o 
  -1   1  35       23.49       25.00      8.01 o 
   0   1  35       10.61       13.28      6.34 o 
   1   1  35        0.96        3.95      6.45 o 
   2   1  35        1.61       -3.93      4.35 o 
  -5   2  35        5.67        9.08      7.24 o 
  -4   2  35        0.01       -0.85      6.21 o 
  -3   2  35        0.55        1.48      6.22 o 
  -2   2  35        1.41        2.47      5.98 o 
  -1   2  35        3.41        7.52      6.16 o 
   0   2  35        9.31        7.70      5.66 o 
   1   2  35        7.35        2.48      5.33 o 
   2   2  35        1.83       -4.04      4.20 o 
  -5   3  35        5.34        0.05      6.40 o 
  -4   3  35        0.00        0.51      6.13 o 
  -3   3  35       23.01       14.12      7.38 o 
  -2   3  35        2.87        4.77      5.96 o 
  -1   3  35        3.67       18.17      7.28 o 
   0   3  35       15.82       11.93      5.11 o 
   1   3  35        0.00       -4.10      4.10 o 
  -4   4  35        1.31        4.76      6.42 o 
  -3   4  35        0.73        6.46      7.13 o 
  -2   4  35        4.37        8.90      6.97 o 
  -1   4  35        5.41        6.02      5.66 o 
   0   4  35        0.31        0.10      4.78 o 
  -5   0  36       26.50       14.93      8.44 o 
  -4   0  36       14.79       17.43      8.39 o 
  -3   0  36        2.18        0.00      5.57 o 
  -2   0  36        0.21       -0.03      5.30 o 
  -1   0  36        0.60       -4.21      4.21 o 
   0   0  36        0.37       -1.72      5.03 o 
  -5   1  36        0.29        0.23      6.08 o 
  -4   1  36        2.56        1.60      4.31 o 
  -3   1  36        2.10        1.82      5.74 o 
  -2   1  36       14.81       19.52      7.22 o 
  -1   1  36        0.01       -1.46      4.88 o 
   0   1  36        0.11       -4.90      4.90 o 
   1   1  36        9.35        1.24      6.21 o 
  -5   2  36        4.32        3.60      7.02 o 
  -4   2  36        0.06       -5.33      5.33 o 
  -3   2  36        4.98       16.03      7.79 o 
  -2   2  36        0.57        7.01      6.44 o 
  -1   2  36        0.00        0.58      5.37 o 
   0   2  36        0.33        0.52      5.48 o 
   1   2  36        2.18        1.22      4.97 o 
  -4   3  36        5.78        4.75      6.61 o 
  -3   3  36        3.74       10.51      7.17 o 
  -2   3  36        0.05        1.27      5.91 o 
  -1   3  36        5.43       10.10      6.83 o 
   0   3  36        0.01        3.08      6.37 o 
  -2   4  36        4.92       -0.41      5.91 o 
  -4   1  37        5.41        2.82      5.88 o 
  -3   1  37        0.77        2.95      6.27 o 
  -2   1  37        7.05        0.39      5.71 o 
  -1   1  37        0.03       -4.91      4.91 o 
   0   1  37        0.42       -3.83      5.33 o 
  -3   2  37        0.29       -1.10      5.83 o 
  -2   2  37        6.41        4.13      6.39 o 
  -1   2  37        2.28        6.04      6.77 o 
  -2   3  37        1.50        7.78      6.58 o 
  -2   1  38       13.63       10.95      7.11 o 
                                                 
